# Supplementary material for: Functional characterisation of the amyotrophic lateral sclerosis risk locus GPX3/TNIP1
Source: Genome Med. 2022 Jan 19;14:7. doi: 10.1186/s13073-021-01006-6 (PMC8767698; doi:10.1186/s13073-021-01006-6)
Supplement: Supplementary file 1 — Additional file 1: Supplementary Tables. Table S1: Significant risk loci detected from ALS case-control GWAS. Table S2: Lead SNPs identified from independent significant SNPs of ALS GWAS. Table S3: Independent significant SNPs at r2 < 0:6 identified from ALS GWAS. Table S4: FUMA identifies 92 genes (ALS GWAS). Table S5: Prioritized genes from ALS GWAS by functional mapping. Table S6: FUMA annotation pathway categories. Table S7: S-LDSC annotation categories enriched in ALS GWAS. Table S8: S-LDSC cell-type categories enriched in ALS GWAS. Table S9: GCTA-COJO analyses. Table S10: GCTA-COJO analysis conditioned based on lead SNP (rs10463311) and different co-linearity thresholds. Table S11: FUMA chromatin interactions. Table S12: SMR results for GPX3, TNIP1 and C9orf72. Table S13: SMR significant genes. Table S14: Brain eQTL SMR results to follow-up significant genes in blood eQTL data. Table S15: The top GWAS and SMR chromosome 5 SNPs in brain expression datasets. Table S16: Significantly associated genes using TWAS models elastic net and CONTENT models. Table S17: Significantly associated genes using TWAS models elastic net and CONTENT models for each identified tissue. Table S18: TWAS CONTENT full model with significantly expressed GPX3 or TNIP1 in relevant tissue types. Table S19: Gene correlation in 48 GTEx tissues. Table S20: Gene correlation of 16 ALS genes in 45 GTEx tissues. Table S21: Top two prioritized candidates per chromosome in ALS GWAS using PoPS. Table S22: Platforms used for microarray ALS and control samples and genotype counts. Table S23: Morpholino (MO) abnormalities after injection of GPX3-knock-down mRNA were no different from controls or non-injected MO. Table S24: No severe motor abnormalities in zebrafish morpholinos (MO) with increasing GPX3 mRNA. [file 13073_2021_1006_MOESM1_ESM.xlsx]

## Sheet: Contents
Additional file 1: Supplementary Tables
Table S1: Significant risk loci detected from ALS case-control GWAS
Table S2: Lead SNPs identified from independent significant SNPs of ALS GWAS
Table S3: Independent significant SNPs at r2<0:6 identified from ALS GWAS
Table S4: FUMA identifies 92 genes (ALS GWAS)
Table S5: Prioritized genes from ALS GWAS by functional mapping
Table S6: FUMA annotation pathway categories
Table S7: S-LDSC annotation categories enriched in ALS GWAS
Table S8: S-LDSC cell-type categories enriched in ALS GWAS
Table S9: GCTA-COJO analyses
Table S10: GCTA-COJO analysis conditioned based on lead SNP (rs10463311) and different co-linearity thresholds
Table S11: FUMA chromatin interactions
Table S12: SMR results for GPX3, TNIP1 and C9orf72
Table S13: SMR significant genes
Table S14: Brain eQTL SMR results to follow-up significant genes in blood eQTL data
Table S15: The top GWAS and SMR chromosome 5 SNPs in brain expression datasets
Table S16: Significantly associated genes using TWAS models elastic net and CONTENT models
Table S17: Significantly associated genes using TWAS models elastic net and CONTENT models for each identified tissue
Table S18: TWAS CONTENT full model with significantly expressed GPX3 or TNIP1 in relevant tissue types
Table S19: Gene correlation in 48 GTEx tissues
Table S20: Gene correlation of 16 ALS genes in 45 GTEx tissues
Table S21: Top two prioritized candidates per chromosome in ALS GWAS using PoPS
Table S22: Platforms used for microarray ALS and control samples and genotype counts
Table S23: Morpholino (MO) abnormalities after injection of GPX3-knock-down mRNA were no different from controls or non-injected MO
Table S24: No severe motor abnormalities in zebrafish morpholinos (MO) with increasing GPX3 mRNA

## Sheet: Table S1
Table S1: Significant risk loci detected from ALS case-control GWAS and in-silico results
Top SNP and location	top SNP location & Sequence ontology (SO)	Closest Gene (gene body)	Other disease association?	Suggested causal gene	Lead candidate identified by which technique	Nicolas et al. 2018#	In-silico support (in this paper)	FUMA (Genes with expression & chromatin data) (in this paper)	SMR (in this paper)	TWAS (in this paper)	PoPs (in this paper)
rs10463311	Intronic, cis eQTL	TNIP1	No	GPX3 (in this paper)	In-silico, ex-vivo and in-vivo	yes	yes	GPX3, TNIP1	GPX3, TNIP1	NA	GPX3, MEF2C
5:151031274
rs3849943	Intronic, expanded repeat	C9orf72	(9:27573483)	C9orf72 ‘CCCCGG’	Genomic mapping	yes	yes	C9orf72, IFNK, MOB3B	C9orf72	C9orf72, CAAP1, MOB3B, PLAA	VCP, NR4A3
9:27543384			Yes (ALS/FTD)	- RNA metabolism
rs117027576/ rs113247976	Exonic, p.Pro986Leu	KIF5A	Yes (ALS, SPG10	KIF5A- C-term region for ALS /loss of function	Rare variant burden	yes	no	STAT2, APOF, BAZ2A, PRIM1, HSD17B6, DCTN2, ARHGEF25, METTL21B	NA	SHMT2	IFN6, OS9
12:57581917			& HSP/ CMT2)
rs74654358	Intron variant	TBK1	Yes (ALS, FTD)	TBK1- autophagy	NA (TBK1 previously implicated in rare variant burden (coding variants) & mendelian cases)	yes	yes	XPOT, LEMD3, RASSF3, AC025262 (TBC1D30)	NA	RP11-114F3.5	IFN6, OS9
12:64488187
rs10139154	Intronic, cis eQTL	SCFD1	Yes (supranuclear palsy)	SCFD1	eQTL, rare coding mutations	no	yes	NA	SCFD1, TRIP11, RP11-529H20.6	SCFD1, TRIP11, RP11-529H20.6, ATXN3	AKT1, CRIP2
14:30678292
rs34517613	Intronic, cis eQTL	SARM1	No	POLDIP2	eQTL	no	no	NA	NA	DYNLL2	MAPT, PRKCA
17:28283226
rs12608932 19:17641880	Intronic, cis eQTL	UNC13A	No	KCNN1	eQTL	yes	no	no genes with both chromatin & expression data	NA	NA	TNNT1, AXL
rs75087725	Exonic, p.Val58Leu	C21orf2	Yes	C21orf2	Rare variant burden (coding mutations)	yes	yes	no genes with both chromatin & expression data	NA	NA	SUMO3, APP
21:44333234
rs616147	Intronic, cis eQTL	MOBP	No	RPSA	eQTL	no	no	no	NA	NA	NA
3:39492990
rs58854276^	Intronic, cis eQTL	ZDHHC6	No	ZDHHC6/ACSL5	eQTL both genes, ACSL5 gene-based test	no	no	Using 2020 GWAS** data (VTI1A, ZDHHC6, ACSL5, GPAM)	NA	ZSWIM8	KCNMA1, BAG3
10:114145044
GRCh37 used to report location coordinates *C21orf2 also known as CFAP410, #Summary statistics used in this study, ^rs3736947 reported as top SNP in multi-ethnic GWAS, SMR = Summary Mendelian Randomisation results, FUMA = Functional Annotation pipeline, genes listed here were mapped using GWAS summary statitics and linked with both expression and chromatin data, TWAS=Transcriptome Wide Associatio…

## Sheet: Table S2
Table S2: Lead SNPs identified from independent significant SNPs of ALS GWAS
Genomic locus: the index of genomic risk loci matched with S. Table S3 nInd. Sig. SNPs: The number of independent significant SNPs which are in LD with the corresponding lead SNPs at r2<=0.1. Ind. Sig. SNPs: rsID of independent significant SNPs which are in LD with the corresponding lead SNPs at r2<=0.1.
GenomicLocus	uniqID	rsID	chr	pos	p	start	end	nSNPs	nGWASSNPs	nIndSigSNPs	IndSigSNPs	nLeadSNPs	LeadSNPs
1	5:150410835:C:T	rs10463311	5	150410835	3.999e-08	150401796	150410835	3	3	1	rs10463311	1	rs10463311
2	9:27543382:C:T	rs3849943	9	27543382	3.77e-30	27436084	27607973	175	169	32	rs147211831;rs10511816;rs12552327;rs17769038;rs700786;rs7873548;rs4879515;rs2764332;rs200817555;rs34834023;rs4879554;rs139185008;rs17696570;rs148703839;rs3849943;rs773723;rs34620383;rs2492816;rs2120721;rs11789520;rs12345062;rs7864502;rs2453556;rs7040117;rs868856;rs4879524;rs10812611;rs147599399;rs12350076;rs34460171;rs34555425;rs117204439	9	rs147211831;rs10511816;rs4879515;rs139185008;rs3849943;rs147599399;rs12350076;rs34460171;rs117204439
3	12:58676132:C:G	rs142321490	12	58676132	6.147e-10	57222611	58676132	8	8	3	rs118082508;rs113247976;rs142321490	2	rs118082508;rs142321490
4	12:64881967:A:G	rs74654358	12	64881967	4.658e-09	64757407	64949248	5	5	2	rs74654358;rs73124200	2	rs74654358;rs73124200
5	19:17753239:C:G	rs12973192	19	17753239	3.916e-15	17742469	17754317	9	9	4	rs12973192;rs12975883;rs8111424;rs12608932	1	rs12973192
6	21:45753117:A:C	rs75087725	21	45753117	1.848e-14	45753117	45753117	1	1	1	rs75087725	1	rs75087725

## Sheet: Table S3
Table S3: Independent significant SNPs at r2<0.6 identified from ALS GWAS
Genomic locus: the index of genomic risk loci matched with Table S2. nSNPs in LD: The number of SNPs which are in LD of the corresponding independent significant SNPs at r2<0.6. This includes the SNPs that are not available in the input of GWAS summary statistics but are extracted from 1000G. nGWAS SNPs in LD: This is the subset of #SNPs in LD that are available in the input GWAS summary statisti…
No	GenomicLocus	uniqID	rsID	chr	pos	p	nSNPs in LD	nGWASSNPs in LD
1	1	5:150410835:C:T	rs10463311	5	150410835	3.999e-08	3	3
2	2	9:27436084:A:C	rs147211831	9	27436084	2.309e-20	1	1
3	2	9:27465413:A:G	rs148703839	9	27465413	2.633e-09	1	1
4	2	9:27467763:A:G	rs7873548	9	27467763	5.925e-09	1	1
5	2	9:27468461:A:C	rs10511816	9	27468461	1.286e-13	3	3
6	2	9:27469573:A:C	rs12552327	9	27469573	2.526e-12	1	1
7	2	9:27482235:C:T	rs4879515	9	27482235	3.396e-09	1	1
8	2	9:27489251:A:G	rs868856	9	27489251	5.277e-20	30	28
9	2	9:27489693:A:G	rs17769038	9	27489693	1.464e-28	11	9
10	2	9:27491942:C:T	rs139185008	9	27491942	4.202e-19	1	1
11	2	9:27492522:A:T	rs2764332	9	27492522	1.158e-27	42	40
12	2	9:27495362:A:T	rs4879524	9	27495362	1.679e-10	1	1
13	2	9:27513924:T:TG	rs200817555	9	27513924	8.765e-10	25	25
14	2	9:27513926:G:GA	rs34834023	9	27513926	8.062e-10	4	4
15	2	9:27522925:A:T	rs700786	9	27522925	2.596e-16	1	1
16	2	9:27542261:C:T	rs10812611	9	27542261	4.798e-14	15	15
17	2	9:27543382:C:T	rs3849943	9	27543382	3.77e-30	18	18
18	2	9:27543629:A:G	rs147599399	9	27543629	7.222e-11	3	3
19	2	9:27546275:A:G	rs4879554	9	27546275	2.114e-09	8	8
20	2	9:27548935:G:T	rs773723	9	27548935	3.249e-08	1	1
21	2	9:27552357:C:CT	rs34620383	9	27552357	2.087e-27	2	2
22	2	9:27558437:C:T	rs17696570	9	27558437	4.827e-11	1	1
23	2	9:27565105:A:G	rs2492816	9	27565105	1.107e-14	1	1
24	2	9:27566141:C:G	rs2120721	9	27566141	2.619e-12	8	8
25	2	9:27574515:C:T	rs11789520	9	27574515	1.998e-27	13	11
26	2	9:27578077:A:G	rs12345062	9	27578077	1.054e-14	6	6
27	2	9:27580674:A:C	rs12350076	9	27580674	1.513e-11	6	6
28	2	9:27583128:C:G	rs7864502	9	27583128	6.409e-16	11	9
29	2	9:27584059:C:G	rs34555425	9	27584059	2.706e-10	2	2
30	2	9:27586162:A:G	rs2453556	9	27586162	2.019e-17	8	8
31	2	9:27594491:G:T	rs34460171	9	27594491	7.842e-13	3	3
32	2	9:27596574:A:C	rs7040117	9	27596574	4.63e-13	8	8
33	2	9:27607973:C:T	rs117204439	9	27607973	3.083e-14	1	1
34	3	12:57318819:C:T	rs118082508	12	57318819	1.968e-08	4	4
35	3	12:57975700:C:T	rs113247976	12	57975700	6.425e-10	2	2
36	3	12:58676132:C:G	rs142321490	12	58676132	6.147e-10	2	2
37	4	12:64881967:A:G	rs74654358	12	64881967	4.658e-09	4	4
38	4	12:64949248:A:G	rs73124200	12	64949248	3.663e-08	1	1
39	5	19:17751145:A:G	rs8111424	19	17751145	3.664e-08	1	1
40	5	19:17752689:A:C	rs12608932	19	17752689	6.345e-15	1	1
41	5	19:17753239:C:G	rs12973192	19	17753239	3.916e-15	5	5
42	5	19:17753920:A:T	rs12975883	19	17753920	4.855e-09	3	3
43	6	21:45753117:A:C	rs75087725	21	45753117	1.848e-14	1	1

## Sheet: Table S4
Table S4: Genomic risk loci of interest from ALS GWAS
uniqID : Unique ID of SNPs consists of chr:position:allele1:allele2 where alleles are alphabetically ordered. rsID : rsID of SNPs as provided in the input GWAS, otherwise extracted from the specified reference panel. chr : chromosome pos : position on hg19 effect_allele : Effect/risk allele if it is provided in the input GWAS summary statistics file. If not, this is the alternative (minor) allele…
uniqID	rsID	chr	pos	non_effect_allele	effect_allele	MAF	gwasP	beta	se	r2	IndSigSNP	GenomicLocus	nearestGene	dist	func	CADD	RDB	minChrState	commonChrState	posMapFilt	eqtlMapFilt	ciMapFilt
5:150401796:A:G	rs3828599	5	150401796	G	A	0.4169	8.077e-08	0.0835	0.0156	0.644435	rs10463311	1	GPX3	0	intronic	4.605	5	1	5	1	1	1
5:150402334:C:T	rs4958872	5	150402334	C	T	0.477	5.982e-08	-0.0842	0.0155	0.621016	rs10463311	1	GPX3	0	intronic	0.685	4	1	5	1	1	1
5:150410835:C:T	rs10463311	5	150410835	C	T	0.4311	3.999e-08	-0.0854	0.0156	1	rs10463311	1	TNIP1	0	intronic	1.033	5	4	4	1	1	1
9:27436084:A:C	rs147211831	9	27436084	C	A	0.001398	2.309e-20	0.6253	0.0676	1	rs147211831	2	MOB3B	0	intronic	0.212	7	2	5	1	1	1
9:27465413:A:G	rs148703839	9	27465413	G	A	0.01777	2.633e-09	-0.2364	0.0397	1	rs148703839	2	MOB3B	0	intronic	2.516	7	4	5	1	1	1
9:27466680:C:T	rs78752429	9	27466680	C	T	0.2342	2.952e-10	0.0931	0.0148	0.769093	rs10511816	2	MOB3B	0	intronic	0.232	5	4	5	1	1	1
9:27466817:C:G	rs12551344	9	27466817	G	C	0.2232	3.318e-12	0.1017	0.0146	0.805113	rs10511816	2	MOB3B	0	intronic	1.209	7	4	5	1	1	1
9:27467763:A:G	rs7873548	9	27467763	G	A	0.3964	5.925e-09	0.0836	0.0144	1	rs7873548	2	MOB3B	0	intronic	1.568	5	4	15	1	1	1
9:27468461:A:C	rs10511816	9	27468461	C	A	0.2059	1.286e-13	0.1035	0.014	1	rs10511816	2	MOB3B	0	intronic	0.831	NA	2	15	1	1	1
9:27469573:A:C	rs12552327	9	27469573	C	A	0.2346	2.526e-12	0.1067	0.0152	1	rs12552327	2	MOB3B	0	intronic	4.924	5	4	15	1	1	1
9:27482235:C:T	rs4879515	9	27482235	C	T	0.4465	3.396e-09	0.0829	0.014	1	rs4879515	2	MOB3B	0	intronic	15.78	5	4	15	1	1	1
9:27484371:C:G	rs895022	9	27484371	G	C	0.2676	2.093e-27	0.169	0.0156	0.948586	rs2764332	2	MOB3B	0	intronic	1.315	5	2	15	1	1	1
9:27484911:A:G	rs895021	9	27484911	G	A	0.2678	2.254e-27	0.1685	0.0155	0.947559	rs2764332	2	MOB3B	0	intronic	2.005	NA	2	15	1	1	1
9:27486131:A:G	rs144118104	9	27486131	G	A	0.003594	5.55e-10	0.4389	0.0708	0.63828	rs147599399	2	MOB3B	0	intronic	2.386	7	4	15	1	1	1
9:27486172:C:G	rs12115670	9	27486172	G	C	0.268	5.695e-27	-0.1668	0.0155	0.946568	rs2764332	2	MOB3B	0	intronic	4.66	6	4	15	1	1	1
9:27487221:C:T	rs7041409	9	27487221	C	T	0.3892	7.889e-20	0.1347	0.0148	0.966808	rs868856	2	MOB3B	0	intronic	9.436	3a	4	15	1	1	1
9:27488092:G:T	rs17779457	9	27488092	G	T	0.2734	2.385e-27	-0.1658	0.0153	0.983749	rs2764332	2	MOB3B	0	intronic	4.639	1f	5	15	1	1	1
9:27488906:A:G	rs868857	9	27488906	G	A	0.2712	1.237e-27	0.1668	0.0153	0.986817	rs2764332	2	MOB3B	0	intronic	4.568	7	2	15	1	1	1
9:27489251:A:G	rs868856	9	27489251	G	A	0.3932	5.277e-20	0.1345	0.0147	1	rs868856	2	MOB3B	0	intronic	16.3	4	2	15	1	1	1
9:27489693:A:G	rs17769038	9	27489693	G	A	0.1142	1.464e-28	0.1747	0.0158	1	rs17769038	2	MOB3B	0	intronic	5.536	3a	2	15	1	1	1
9:27490296:C:T	rs2492815	9	27490296	C	T	0.2728	1.73e-27	-0.1663	0.0153	0.996944	rs2764332	2	MOB3B	0	intronic	1.808	NA	4	15	1	1	1
9:27490332:G:T	rs10435784	9	27490332	G	T	0.3908	6.797e-20	0.1341	0.0147	0.987306	rs868856	2	MOB3B	0	intronic	1.689	7	4	15	1	1	1
9:27490967:A:G	rs7046653	9	27490967	G	A	0.3952	6.937e-20	0.134	0.0147	0.992085	rs868856	2	MOB3B	0	intronic	2.407	7	5	15	1	1	1
9:27490977:CT:CTT	rs577776639	9	27490977	CTT	CT	0.3049	NA	NA	NA	0.839889	rs2764332	2	MOB3B	0	NA	NA	NA	5	15	1	0	1
9:27490977:C:CTT	rs139131917	9	27490977	C	CTT	0.394	NA	NA	NA	0.839889	rs2764332	2	MOB3B	0	intronic	0.307	NA	5	15	1	0	1
9:27491104:A:G	rs9969707	9	27491104	G	A	0.1422	2.104e-28	-0.1729	0.0156	0.778246	rs17769038	2	MOB3B	0	intronic	5.989	6	5	15	1	1	1
9:27491262:A:C	rs7019351	9	27491262	C	A	0.3604	9.296e-25	0.1555	0.0151	0.867202	rs868856	2	MOB3B	0	intronic	8.039	4	5	15	1	1	1
9:27491397:A:G	rs7019847	9	27491397	G	A	0.3916	9.182e-20	-0.1336	0.0147	0.984114	rs868856	2	MOB3B	0	intronic	2.187	4	5	15	1	1	1
9:27491942:C:T	rs139185008	9	27491942	C	T	0.003794	4.202e-19	-0.542	0.0607	1	rs139185008	2	MOB3B	0	intronic	1.204	6	5	15	1	1	1
9:27492522:A:T	rs2764332	9	27492522	T	A	0.2734	1.158e-27	0.1671	0.0153	1	rs2764332	2	MOB3B	0	intronic	8.961	6	5	15	1	1	1
9:27492934:C:T	rs2764331	9	27492934	C	T	0.2736	1.843e-27	0.1665	0.0153	0.998981	rs2764332	2	MOB3B	0	intronic	7.084	NA	5	15	1	1	1
9:27493063:C:T	rs9969832	9	27493063	C	T	0.1144	2.007e-28	0.1743	0.0158	0.998142	rs17769038	2	MOB3B	0	intronic	7.596	5	5	15	1	1	1
9:27493409:C:T	rs2589049	9	27493409	C	T	0.2746	1.241e-27	0.167	0.0153	0.993942	rs2764332	2	MOB3B	0	intronic	2.796	NA	5	15	1	1	1
9:27494674:G:T	rs10812603	9	27494674	G	T	0.395	7.378e-20	-0.134	0.0147	0.992868	rs868856	2	MOB3B	0	intronic	1.726	7	5	15	1	1	1
9:27495362:A:T	rs4879524	9	27495362	T	A	0.4062	1.679e-10	0.0917	0.0144	1	rs4879524	2	MOB3B	0	intronic	10.33	5	4	15	1	1	1
9:27495572:A:C	rs7864595	9	27495572	C	A	0.3948	8.554e-20	-0.1339	0.0147	0.992071	rs868856	2	MOB3B	0	intronic	1.589	5	5	15	1	1	1
9:27496661:G:T	rs10812604	9	27496661	G	T	0.39	5.44e-20	0.1346	0.0147	0.976271	rs868856	2	MOB3B	0	intronic	12.22	6	1	15	1	1	1
9:27497621:C:T	rs2440620	9	27497621	C	T	0.2742	3.799e-27	-0.1656	0.0153	0.989843	rs2764332	2	MOB3B	0	intronic	1.118	NA	1	15	1	1	1
9:27497988:A:T	rs10967965	9	27497988	T	A	0.1	1.974e-26	-0.1729	0.0162	0.857297	rs17769038	2	MOB3B	0	intronic	17.2	1f	1	15	1	1	1
9:27499627:A:C	rs2492812	9	27499627	C	A	0.2732	2.13e-27	0.167	0.0154	0.992864	rs2764332	2	MOB3B	0	intronic	8.572	NA	1	15	1	1	1
9:27502005:A:G	rs2492823	9	27502005	G	A	0.275	7.455e-27	-0.1646	0.0153	0.977754	rs2764332	2	MOB3B	0	intronic	3.709	NA	5	15	1	1	1
9:27502536:A:G	rs142844148	9	27502536	G	A	0.003195	2.007e-10	0.466	0.0733	0.619116	rs147599399	2	MOB3B	0	intronic	6.746	7	5	15	1	1	1
9:27503506:A:T	rs2492821	9	27503506	T	A	0.2792	1.092e-26	0.1642	0.0154	0.949187	rs2764332	2	MOB3B	0	intronic	3.18	7	4	15	1	1	1
9:27505639:A:G	rs2492818	9	27505639	G	A	0.271	1.606e-26	-0.1636	0.0153	0.953719	rs2764332	2	MOB3B	0	intronic	3.1	NA	2	15	1	1	1
9:27506051:A:G	rs10738774	9	27506051	G	A	0.3876	4.136e-19	-0.1313	0.0147	0.941801	rs868856	2	MOB3B	0	intronic	5.181	5	2	15	1	1	1
9:27507209:A:G	rs1319236	9	27507209	G	A	0.3688	2.972e-19	-0.1318	0.0147	0.875693	rs868856	2	MOB3B	0	intronic	4.325	5	4	15	1	1	1
9:27507804:A:G	rs2246591	9	27507804	G	A	0.2861	1.909e-26	-0.1632	0.0153	0.882838	rs2764332	2	MOB3B	0	intronic	0.565	7	4	15	1	1	1
9:27507836:C:T	rs7036117	9	27507836	C	T	0.3866	5.332e-19	-0.1308	0.0147	0.937873	rs868856	2	MOB3B	0	intronic	0.106	6	4	15	1	1	1
9:27508489:C:T	rs1537712	9	27508489	C	T	0.3159	4.455e-21	0.14	0.0149	0.756737	rs2764332	2	MOB3B	0	intronic	6.621	NA	4	15	1	1	1
9:27509211:G:T	rs12554036	9	27509211	G	T	0.1334	5.468e-28	0.172	0.0157	0.792067	rs17769038	2	MOB3B	0	intronic	0.525	7	4	15	1	1	1
9:27509635:A:G	rs9408120	9	27509635	G	A	0.2857	2.909e-26	0.1626	0.0153	0.884515	rs2764332	2	MOB3B	0	intronic	4.637	6	4	15	1	1	1
9:27509870:A:G	rs2477520	9	27509870	G	A	0.2859	3.29e-26	0.1624	0.0153	0.883745	rs2764332	2	MOB3B	0	intronic	1.972	7	4	15	1	1	1
9:27509945:A:G	rs2477521	9	27509945	G	A	0.2859	3.29e-26	-0.1624	0.0153	0.883745	rs2764332	2	MOB3B	0	intronic	2.156	5	4	15	1	1	1
9:27510360:C:T	rs10812605	9	27510360	C	T	0.4567	5.98e-18	-0.1212	0.014	0.713233	rs868856	2	MOB3B	0	intronic	0.989	7	4	15	1	1	1
9:27511151:A:G	rs2492817	9	27511151	G	A	0.3167	9.183e-21	-0.1387	0.0148	0.753204	rs2764332	2	MOB3B	0	intronic	0.229	NA	4	15	1	1	1
9:27511284:G:T	rs2484314	9	27511284	G	T	0.3169	5.731e-21	-0.1395	0.0148	0.752751	rs2764332	2	MOB3B	0	intronic	8.872	6	4	15	1	1	1
9:27511593:A:T	rs1845699	9	27511593	T	A	0.4421	6.141e-18	0.1273	0.0148	0.771987	rs868856	2	MOB3B	0	intronic	0.552	6	4	15	1	1	1
9:27511995:G:GTGT	rs3081234	9	27511995	GTGT	G	0.2877	2.626e-26	0.1629	0.0153	0.868257	rs2764332	2	MOB3B	0	intronic	2.053	NA	4	15	1	1	1
9:27513298:A:G	rs2814709	9	27513298	G	A	0.2642	2.804e-26	0.1628	0.0153	0.877846	rs2764332	2	MOB3B	0	intronic	2.121	NA	5	15	1	1	1
9:27513716:C:G	rs2814708	9	27513716	G	C	0.3097	4.594e-21	0.14	0.0149	0.71175	rs2764332	2	MOB3B	0	intronic	0.603	7	5	15	1	1	1
9:27513880:C:CAGAT	rs200027729	9	27513880	C	CAGAT	0.1142	6.371e-28	-0.1724	0.0157	0.948771	rs17769038	2	MOB3B	0	intronic	0.96	NA	5	15	1	0	1
9:27513881:A:G	rs80227012	9	27513881	G	A	0.09006	1.185e-26	-0.18	0.0168	0.717818	rs17769038	2	MOB3B	0	intronic	0.269	6	5	15	1	1	1
9:27513924:T:TG	rs200817555	9	27513924	TG	T	0.2514	8.765e-10	-0.1574	0.0257	1	rs200817555	2	MOB3B	0	intronic	1.826	NA	5	15	1	0	1
9:27513926:G:GA	rs34834023	9	27513926	GA	G	0.3554	8.062e-10	0.1486	0.0242	1	rs34834023	2	MOB3B	0	intronic	12.55	NA	5	15	1	0	1
9:27514318:A:T	rs10738775	9	27514318	T	A	0.3796	5.52e-19	-0.1308	0.0147	0.915257	rs868856	2	MOB3B	0	intronic	6.203	7	5	15	1	1	1
9:27514323:A:G	rs2440619	9	27514323	G	A	0.2778	2.021e-26	0.1633	0.0153	0.841026	rs2764332	2	MOB3B	0	intronic	1.022	NA	5	15	1	1	1
9:27514584:C:T	rs2783009	9	27514584	C	T	0.2786	2.555e-26	-0.1629	0.0153	0.844942	rs2764332	2	MOB3B	0	intronic	6.668	6	5	15	1	1	1
9:27514962:G:T	rs4609281	9	27514962	G	T	0.381	5.214e-19	-0.1309	0.0147	0.915586	rs868856	2	MOB3B	0	intronic	3.545	7	5	15	1	1	1
9:27515194:C:G	rs814030	9	27515194	G	C	0.2786	2.572e-26	0.1629	0.0153	0.844942	rs2764332	2	MOB3B	0	intronic	0.824	6	5	15	1	1	1
9:27515794:G:T	rs774355	9	27515794	G	T	0.3105	4.131e-21	0.1402	0.0149	0.714365	rs2764332	2	MOB3B	0	intronic	5.822	NA	5	15	1	1	1
9:27515967:A:G	rs774354	9	27515967	G	A	0.3105	5.375e-21	-0.1398	0.0149	0.714365	rs2764332	2	MOB3B	0	intronic	5.591	NA	4	15	1	1	1
9:27516436:C:G	rs774353	9	27516436	G	C	0.3105	6.073e-21	-0.1396	0.0149	0.713741	rs2764332	2	MOB3B	0	intronic	2.117	6	4	15	1	1	1
9:27516590:C:T	rs774352	9	27516590	C	T	0.3111	5.799e-21	-0.1397	0.0149	0.708843	rs2764332	2	MOB3B	0	intronic	1.501	6	4	15	1	1	1
9:27516640:A:C	rs774351	9	27516640	C	A	0.3109	8.302e-21	-0.1391	0.0149	0.712883	rs2764332	2	MOB3B	0	intronic	0.466	NA	4	15	1	1	1
9:27517635:C:G	rs3849938	9	27517635	G	C	0.3894	5.965e-19	-0.1307	0.0147	0.874548	rs868856	2	MOB3B	0	intronic	0.597	7	4	15	1	1	1
9:27520508:A:G	rs700795	9	27520508	G	A	0.2602	2.588e-26	-0.163	0.0154	0.88938	rs2764332	2	MOB3B	0	intronic	16.7	NA	2	15	1	1	1
9:27521908:A:T	rs774349	9	27521908	T	A	0.2614	6.234e-26	0.1613	0.0153	0.883607	rs2764332	2	MOB3B	0	intronic	0.131	7	4	15	1	1	1
9:27522925:A:T	rs700786	9	27522925	T	A	0.3423	2.596e-16	-0.1153	0.0141	1	rs700786	2	MOB3B	0	intronic	3.246	6	5	15	1	1	1
9:27523082:C:G	rs10967972	9	27523082	G	C	0.1302	5.514e-27	-0.1684	0.0157	0.810687	rs17769038	2	MOB3B	0	intronic	0.243	7	5	15	1	1	1
9:27523462:C:CA	rs55637136	9	27523462	C	CA	0.3295	2.256e-10	0.1498	0.0236	0.679899	rs868856	2	MOB3B	0	intronic	0.775	NA	2	15	1	0	1
9:27525221:C:G	rs3849939	9	27525221	G	C	0.3281	1.494e-24	-0.1551	0.0152	0.709019	rs868856	2	MOB3B:IFNK	00:00:00	intronic	3.454	5	1	15	1	1	1
9:27525751:A:G	rs10967973	9	27525751	G	A	0.4235	3.614e-13	0.0992	0.0136	0.922305	rs10812611	2	MOB3B:IFNK	00:00:00	intronic	5.099	6	1	15	1	1	1
9:27526047:C:T	rs700782	9	27526047	C	T	0.263	2.168e-26	0.1626	0.0153	0.875406	rs2764332	2	MOB3B:IFNK	00:00:00	UTR3	4.206	NA	1	15	1	1	1
9:27527173:C:T	rs2484316	9	27527173	C	T	0.2622	2.959e-26	-0.1621	0.0153	0.877514	rs2764332	2	MOB3B	0	intronic	1.686	7	1	5	1	1	1
9:27527363:C:CT	rs545031334	9	27527363	C	CT	0.2536	2.82e-25	0.1612	0.0155	0.840849	rs2764332	2	MOB3B	0	intronic	1.607	NA	1	5	1	1	1
9:27527479:A:T	rs4879540	9	27527479	T	A	0.4277	3.986e-13	0.099	0.0136	0.904047	rs10812611	2	MOB3B	0	intronic	7.603	6	1	7	1	1	1
9:27527512:G:T	rs2453552	9	27527512	G	T	0.2857	2.991e-26	-0.1622	0.0153	0.795782	rs2764332	2	MOB3B	0	intronic	5.928	NA	1	7	1	1	1
9:27528294:C:T	rs10757664	9	27528294	C	T	0.4058	2.094e-11	0.0914	0.0136	0.863911	rs10812611	2	MOB3B	0	intronic	6.121	4	1	1	1	1	1
9:27528777:A:AG	rs149786190	9	27528777	AG	A	0.1312	NA	NA	NA	0.803789	rs17769038	2	MOB3B	0	intronic	6.131	NA	1	1	1	1	1
9:27528777:AG:AGG	rs376986258	9	27528777	AG	AGG	0.01737	NA	NA	NA	0.803789	rs17769038	2	MOB3B	0	NA	NA	NA	1	1	1	0	1
9:27529274:A:AAAT	rs58933219	9	27529274	AAAT	A	0.4065	1.503e-06	-0.1033	0.0215	0.856226	rs10812611	2	MOB3B	0	intronic	6.089	NA	1	1	1	1	1
9:27529278:C:CA	rs5897238	9	27529278	C	CA	0.4065	2.64e-11	0.091	0.0137	0.856226	rs10812611	2	MOB3B	0	intronic	7.594	NA	1	1	1	1	1
9:27529316:A:G	rs903603	9	27529316	G	A	0.4063	2.208e-11	-0.0913	0.0136	0.859685	rs10812611	2	MOB3B	0	intronic	10.55	NA	1	1	1	1	1
9:27529820:A:G	rs3202601	9	27529820	G	A	0.4227	2.302e-13	-0.1	0.0136	0.921178	rs10812611	2	MOB3B	40	upstream	11.11	4	1	1	1	1	1
9:27529863:C:T	rs3736319	9	27529863	C	T	0.4207	3.644e-13	-0.0991	0.0136	0.925066	rs10812611	2	MOB3B	83	upstream	18.5	NA	1	1	1	1	1
9:27530467:C:G	rs10812609	9	27530467	G	C	0.4245	2.144e-13	0.1001	0.0136	0.920524	rs10812611	2	MOB3B	687	upstream	1.486	7	1	5	1	1	1
9:27533452:C:T	rs4879541	9	27533452	C	T	0.4341	5.982e-13	0.0981	0.0136	0.783442	rs10812611	2	MOB3B	3672	intergenic	15.74	5	4	5	1	1	1
9:27533984:A:C	rs10812610	9	27533984	C	A	0.4585	5.578e-13	-0.0982	0.0136	0.699977	rs10812611	2	MOB3B	4204	intergenic	4.759	6	4	5	1	1	1
9:27535342:C:T	rs2764326	9	27535342	C	T	0.1731	2.779e-28	-0.1714	0.0155	0.773987	rs3849943	2	MOB3B	5562	intergenic	1.219	6	4	5	1	1	1
9:27536397:C:T	rs2814707	9	27536397	C	T	0.1725	6.714e-29	0.1734	0.0155	0.777268	rs3849943	2	MOB3B	6617	intergenic	10.04	NA	2	5	1	1	1
9:27536894:A:T	rs2477523	9	27536894	T	A	0.1725	4.442e-29	0.174	0.0155	0.779796	rs3849943	2	MOB3B	7114	intergenic	0.303	6	4	5	1	1	1
9:27538948:A:G	rs3849941	9	27538948	G	A	0.2961	1.194e-26	0.1642	0.0154	0.671993	rs34620383	2	C9orf72	7595	intergenic	0.424	4	4	5	1	1	1
9:27540048:G:GAA	rs36021887	9	27540048	GAA	G	0.4044	9.244e-07	-0.1059	0.0216	0.916224	rs10812611	2	C9orf72	6495	intergenic	10.31	NA	2	5	1	1	1
9:27541041:C:T	rs7469146	9	27541041	C	T	0.4071	7.617e-12	-0.094	0.0137	0.935925	rs10812611	2	C9orf72	5502	intergenic	4.297	6	2	5	1	1	1
9:27542261:C:T	rs10812611	9	27542261	C	T	0.4253	4.798e-14	-0.103	0.0137	1	rs10812611	2	C9orf72	4282	intergenic	0.504	7	4	5	1	1	1
9:27543281:C:T	rs3849942	9	27543281	C	T	0.1825	5.111e-30	0.1759	0.0155	1	rs3849943	2	C9orf72	3262	intergenic	5.483	6	4	5	1	1	1
9:27543382:C:T	rs3849943	9	27543382	C	T	0.1825	3.77e-30	-0.1764	0.0155	1	rs3849943	2	C9orf72	3161	intergenic	1.292	NA	4	5	1	1	1
9:27543629:A:G	rs147599399	9	27543629	G	A	0.003395	7.222e-11	-0.4686	0.0719	1	rs147599399	2	C9orf72	2914	intergenic	2.12	6	4	5	1	1	1
9:27544943:A:G	rs10967976	9	27544943	G	A	0.4259	9.479e-14	-0.1016	0.0136	0.989729	rs10812611	2	C9orf72	1600	intergenic	14.12	7	4	5	1	1	1
9:27545467:C:T	rs812858	9	27545467	C	T	0.1617	2.287e-28	0.1737	0.0157	0.84557	rs3849943	2	C9orf72	1076	intergenic	8.084	5	4	5	1	1	1
9:27545960:A:C	rs700791	9	27545960	C	A	0.1607	1.834e-28	0.174	0.0157	0.852255	rs3849943	2	C9orf72	583	downstream	0.234	6	4	5	1	1	1
9:27546275:A:G	rs4879554	9	27546275	G	A	0.4405	2.114e-09	0.0818	0.0137	1	rs4879554	2	C9orf72	268	downstream	0.746	6	4	5	1	1	1
9:27548935:G:T	rs773723	9	27548935	G	T	0.4792	3.249e-08	-0.0759	0.0137	1	rs773723	2	C9orf72	0	intronic	0.292	7	4	5	1	1	1
9:27551040:C:T	rs2453565	9	27551040	C	T	0.1651	3.561e-28	0.173	0.0157	0.868129	rs3849943	2	C9orf72	0	intronic	9.98	6	4	5	1	1	1
9:27551086:A:AC	rs34592154	9	27551086	AC	A	0.4109	2.656e-07	0.0705	0.0137	0.854974	rs4879554	2	C9orf72	0	intronic	5.877	NA	4	5	1	1	1
9:27552357:C:CT	rs34620383	9	27552357	C	CT	0.2288	2.087e-27	0.1716	0.0158	1	rs34620383	2	C9orf72	0	intronic	4.432	NA	4	5	1	1	1
9:27554188:G:T	rs10124158	9	27554188	G	T	0.4377	1.766e-08	0.0771	0.0137	0.951606	rs4879554	2	C9orf72	0	intronic	2.649	7	4	5	1	1	1
9:27555836:C:T	rs10967984	9	27555836	C	T	0.4968	2.362e-11	-0.0908	0.0136	0.810824	rs2120721	2	C9orf72	0	intronic	0.891	6	4	5	1	1	1
9:27557537:C:T	rs700828	9	27557537	C	T	0.1993	3.483e-26	-0.1601	0.0151	0.718578	rs3849943	2	C9orf72	0	intronic	4.444	6	4	5	1	1	1
9:27558437:C:T	rs17696570	9	27558437	C	T	0.01558	4.827e-11	-0.2732	0.0415	1	rs17696570	2	C9orf72	0	intronic	10.59	5	4	5	1	1	1
9:27559721:C:T	rs774356	9	27559721	C	T	0.1945	4.457e-26	-0.1597	0.0151	0.739195	rs3849943	2	C9orf72	0	intronic	5.526	6	4	5	1	1	1
9:27559733:A:G	rs1565948	9	27559733	G	A	0.4173	1.432e-08	-0.0773	0.0136	0.878638	rs4879554	2	C9orf72	0	intronic	6.445	6	4	5	1	1	1
9:27559835:A:G	rs774357	9	27559835	G	A	0.1677	1.147e-29	0.1743	0.0154	0.873582	rs3849943	2	C9orf72	0	intronic	2.654	7	4	5	1	1	1
9:27560594:C:T	rs3849944	9	27560594	C	T	0.4371	1.166e-08	0.0778	0.0136	0.944751	rs4879554	2	C9orf72	0	UTR3	3.505	5	4	5	1	1	1
9:27561049:C:T	rs774359	9	27561049	C	T	0.1955	2.679e-26	-0.1604	0.0151	0.734628	rs3849943	2	C9orf72	0	UTR3	1.404	5	4	5	1	1	1
9:27561800:C:T	rs2453554	9	27561800	C	T	0.1679	7.902e-30	0.1748	0.0154	0.872364	rs3849943	2	C9orf72	0	intronic	1.596	5	4	5	1	1	1
9:27562233:C:T	rs10812615	9	27562233	C	T	0.401	3.638e-07	0.0697	0.0137	0.81366	rs4879554	2	C9orf72	0	intronic	6.992	7	4	5	1	1	1
9:27562293:A:T	rs10812616	9	27562293	T	A	0.4012	3.434e-07	-0.0699	0.0137	0.812788	rs4879554	2	C9orf72	0	intronic	0.684	6	4	5	1	1	1
9:27562881:C:T	rs10441712	9	27562881	C	T	0.4203	4.914e-07	0.069	0.0137	0.874782	rs4879554	2	C9orf72	0	intronic	2.475	7	4	5	1	1	1
9:27563755:A:C	rs2484319	9	27563755	C	A	0.1689	1.269e-29	-0.1743	0.0154	0.875707	rs3849943	2	C9orf72	0	intronic	1.647	6	2	5	1	1	1
9:27563868:A:G	rs2453555	9	27563868	G	A	0.1675	6.456e-30	0.1751	0.0154	0.882264	rs3849943	2	C9orf72	0	intronic	4.356	5	2	5	1	1	1
9:27565105:A:G	rs2492816	9	27565105	G	A	0.4024	1.107e-14	0.1055	0.0137	1	rs2492816	2	C9orf72	0	intronic	2.22	5	2	5	1	1	1
9:27565218:A:AAG	rs142843265	9	27565218	AAG	A	0.1683	9.184e-30	0.1748	0.0154	0.874795	rs3849943	2	C9orf72	0	intronic	1.041	NA	3	5	1	1	1
9:27565300:A:G	rs10967986	9	27565300	G	A	0.4531	5.809e-11	-0.0889	0.0136	0.824399	rs2120721	2	C9orf72	0	intronic	1.159	6	3	5	1	1	1
9:27566141:C:G	rs2120721	9	27566141	G	C	0.4399	2.619e-12	-0.0951	0.0136	1	rs2120721	2	C9orf72	0	intronic	0.05	4	2	5	1	1	1
9:27567635:G:T	rs10967988	9	27567635	G	T	0.4313	1.513e-11	-0.0926	0.0137	0.631132	rs2120721	2	C9orf72	0	intronic	3.676	5	3	5	1	1	1
9:27568817:A:G	rs3849945	9	27568817	G	A	0.1372	8.385e-29	-0.1733	0.0156	0.754989	rs11789520	2	C9orf72	0	intronic	1.008	6	3	5	1	1	1
9:27569188:C:T	rs10812619	9	27569188	C	T	0.4311	1.191e-11	0.0931	0.0137	0.629855	rs2120721	2	C9orf72	0	intronic	0.224	7	4	5	1	1	1
9:27569572:C:T	rs13284967	9	27569572	C	T	0.4299	1.66e-11	-0.0924	0.0137	0.630018	rs2120721	2	C9orf72	0	intronic	0.944	4	3	5	1	1	1
9:27570873:A:AAAAC	rs145319692	9	27570873	AAAAC	A	0.1943	9.688e-13	-0.1732	0.0243	0.74267	rs3849943	2	C9orf72	0	intronic	0.388	NA	2	5	1	0	1
9:27571458:A:C	rs3849946	9	27571458	C	A	0.4299	2.056e-11	-0.092	0.0137	0.630018	rs2120721	2	C9orf72	0	intronic	9.757	6	1	5	1	1	1
9:27572255:A:C	rs2282241	9	27572255	C	A	0.4325	2.566e-11	-0.0916	0.0137	0.634766	rs2120721	2	C9orf72	0	intronic	1.695	NA	1	7	1	1	1
9:27574515:C:T	rs11789520	9	27574515	C	T	0.1619	1.998e-27	0.17	0.0157	1	rs11789520	2	C9orf72	650	upstream	0.481	4	1	1	1	1	1
9:27574978:A:G	rs2244606	9	27574978	G	A	0.4046	1.649e-13	-0.1022	0.0139	0.769535	rs12345062	2	C9orf72	1113	intergenic	2.904	5	1	15	1	1	1
9:27575463:C:T	rs2453557	9	27575463	C	T	0.4874	9.893e-13	-0.0986	0.0138	0.82654	rs12350076	2	C9orf72	1598	intergenic	2.998	5	5	15	1	1	1
9:27576267:C:G	rs7029905	9	27576267	G	C	0.3662	3.158e-14	0.1054	0.0139	0.854623	rs12345062	2	C9orf72	2402	intergenic	0.111	6	5	15	1	1	1
9:27577611:A:G	rs11795154	9	27577611	G	A	0.3111	3.684e-14	-0.1047	0.0138	0.650853	rs12345062	2	C9orf72	3746	intergenic	1.354	6	5	15	1	1	1
9:27578077:A:G	rs12345062	9	27578077	G	A	0.359	1.054e-14	0.1064	0.0138	1	rs12345062	2	C9orf72	4212	intergenic	2.163	7	5	15	1	1	1
9:27578647:A:C	rs73440960	9	27578647	C	A	0.1741	4.959e-27	0.176	0.0164	0.724003	rs11789520	2	C9orf72	4782	intergenic	1.317	6	9	15	1	1	1
9:27578935:G:T	rs2484322	9	27578935	G	T	0.3978	7.05e-13	-0.0988	0.0138	0.850026	rs12345062	2	C9orf72	5070	intergenic	2.03	6	9	15	1	1	1
9:27579560:A:G	rs1982915	9	27579560	G	A	0.3976	7.016e-13	-0.0983	0.0137	0.849049	rs12345062	2	C9orf72	5695	intergenic	1.35	6	9	15	1	1	1
9:27580674:A:C	rs12350076	9	27580674	C	A	0.4704	1.513e-11	-0.0924	0.0137	1	rs12350076	2	C9orf72	6809	intergenic	6.989	6	7	15	1	1	1
9:27581239:C:T	rs2783010	9	27581239	C	T	0.4736	2.162e-13	-0.0999	0.0136	0.839104	rs12350076	2	C9orf72	7374	intergenic	14.12	6	5	15	1	1	1
9:27581249:A:G	rs2814706	9	27581249	G	A	0.489	1.336e-13	0.1008	0.0136	0.775181	rs12350076	2	C9orf72	7384	intergenic	11.61	7	5	15	1	1	1
9:27582311:C:T	rs10967993	9	27582311	C	T	0.482	1.132e-11	-0.0933	0.0137	0.865486	rs12350076	2	C9orf72	8446	intergenic	1.031	6	7	15	1	1	1
9:27583128:C:G	rs7864502	9	27583128	G	C	0.1476	6.409e-16	0.1595	0.0197	1	rs7864502	2	C9orf72	9263	intergenic	1.711	6	5	15	1	1	1
9:27583294:A:T	rs702230	9	27583294	T	A	0.4165	6.032e-05	0.0569	0.0142	0.605869	rs2453556	2	C9orf72	9429	intergenic	5.986	6	5	15	1	1	1
9:27583575:C:CT	9:27583575:C:CT	9	27583575	C	CT	0.1647	NA	NA	NA	0.655755	rs7864502	2	C9orf72	9710	intergenic	2.17	NA	5	15	1	0	1
9:27583575:C:CTT	9:27583575:C:CTT	9	27583575	C	CTT	0.1342	NA	NA	NA	0.655755	rs7864502	2	C9orf72	9710	NA	1.229	NA	5	15	1	0	1
9:27583754:G:T	rs28522676	9	27583754	G	T	0.4058	0.001244	0.0452	0.014	0.610598	rs12350076	2	C9orf72	9889	intergenic	1.827	7	5	15	1	1	1
9:27584059:C:G	rs34555425	9	27584059	G	C	0.07069	2.706e-10	0.1411	0.0223	1	rs34555425	2	C9orf72	10194	intergenic	2.488	5	5	15	0	1	1
9:27584656:C:G	rs7869016	9	27584656	G	C	0.2488	0.0002086	0.0712	0.0192	0.958302	rs7864502	2	C9orf72	10791	intergenic	5.341	NA	5	15	0	0	1
9:27585697:A:G	rs36062268	9	27585697	G	A	0.07308	2.887e-10	0.1417	0.0225	0.895848	rs34555425	2	C9orf72	11832	intergenic	2.024	6	5	15	0	1	1
9:27586162:A:G	rs2453556	9	27586162	G	A	0.4537	2.019e-17	-0.1188	0.014	1	rs2453556	2	C9orf72	12297	intergenic	7.397	5	1	15	0	1	1
9:27586454:A:G	rs2477519	9	27586454	G	A	0.361	1.657e-07	-0.0788	0.0151	0.668503	rs2453556	2	C9orf72	12589	intergenic	1.68	3a	1	15	0	1	1
9:27586615:A:G	rs773720	9	27586615	G	A	0.4527	2.36e-17	0.1194	0.0141	0.983939	rs2453556	2	C9orf72	12750	intergenic	0.583	5	1	15	0	1	1
9:27591126:A:T	rs9792688	9	27591126	T	A	0.09185	1.144e-12	0.1737	0.0244	0.890428	rs34460171	2	CTAGE12P	17253	intergenic	2.406	6	2	15	0	1	1
9:27593175:A:T	rs7854467	9	27593175	T	A	0.1589	4.582e-12	-0.1335	0.0193	0.70783	rs7040117	2	CTAGE12P	15204	intergenic	6.065	6	5	15	0	1	1
9:27593316:A:G	rs56087858	9	27593316	G	A	0.1651	6.186e-12	0.1329	0.0193	0.65564	rs7040117	2	CTAGE12P	15063	intergenic	12.36	7	5	15	0	1	1
9:27593602:C:T	rs57150087	9	27593602	C	T	0.1651	6.403e-12	0.1329	0.0193	0.65564	rs7040117	2	CTAGE12P	14777	intergenic	15.17	7	5	15	0	1	1
9:27593636:T:TA	rs138593738	9	27593636	TA	T	0.1673	8.17e-12	0.1322	0.0193	0.64439	rs7040117	2	CTAGE12P	14743	intergenic	12.81	NA	5	15	0	0	1
9:27593837:C:T	rs55962411	9	27593837	C	T	0.1651	6.382e-12	0.1329	0.0193	0.65564	rs7040117	2	CTAGE12P	14542	intergenic	6.763	7	5	15	0	1	1
9:27593984:C:T	rs73440983	9	27593984	C	T	0.1653	7.046e-12	0.133	0.0194	0.657143	rs7040117	2	CTAGE12P	14395	intergenic	15.42	6	5	15	0	1	1
9:27594491:G:T	rs34460171	9	27594491	G	T	0.08387	7.842e-13	0.176	0.0246	1	rs34460171	2	CTAGE12P	13888	intergenic	0.814	6	5	15	0	1	1
9:27595995:C:T	rs13302855	9	27595995	C	T	0.08646	1.117e-12	0.1752	0.0246	0.91444	rs34460171	2	CTAGE12P	12384	intergenic	0.441	5	5	15	0	1	1
9:27596574:A:C	rs7040117	9	27596574	C	A	0.1362	4.63e-13	-0.1465	0.0202	1	rs7040117	2	CTAGE12P	11805	intergenic	13.38	6	5	15	0	1	1
9:27597891:C:T	rs73440990	9	27597891	C	T	0.1452	8.201e-13	-0.1449	0.0202	0.907209	rs7040117	2	CTAGE12P	10488	intergenic	17.13	6	5	15	0	1	1
9:27607973:C:T	rs117204439	9	27607973	C	T	0.00599	3.083e-14	-0.4645	0.0612	1	rs117204439	2	CTAGE12P	406	downstream	3.29	6	14	15	0	0	1
12:57222611:C:T	rs143655627	12	57222611	C	T	0.008387	1.261e-05	-0.2082	0.0477	0.609448	rs118082508	3	RP11-74M13.4	0	ncRNA_intronic	8.532	7	5	15	0	1	1
12:57316603:G:T	rs117027576	12	57316603	G	T	0.005391	2.278e-08	-0.3164	0.0566	1	rs118082508	3	SDR9C7	334	downstream	2.771	6	5	15	1	1	1
12:57318819:C:T	rs118082508	12	57318819	C	T	0.005391	1.968e-08	0.3175	0.0565	1	rs118082508	3	SDR9C7	0	intronic	7.42	5	5	15	1	1	1
12:57319588:A:G	rs117869859	12	57319588	G	A	0.009185	1.599e-06	0.2215	0.0462	0.600632	rs118082508	3	SDR9C7	0	intronic	2.023	7	5	15	1	1	1
12:57975700:C:T	rs113247976	12	57975700	C	T	0.006789	6.425e-10	0.3221	0.0521	1	rs113247976	3	KIF5A	0	exonic	18.2	7	4	14	1	1	1
12:58139729:A:G	rs111263678	12	58139729	G	A	0.007987	1.212e-06	0.2147	0.0442	0.657302	rs113247976	3	TSPAN31	0	intronic	1.269	2b	1	2	1	1	1
12:58656105:C:T	rs116900480	12	58656105	C	T	0.005591	6.595e-10	0.3169	0.0513	0.93263	rs142321490	3	RPL21P103	17456	intergenic	4.309	5	5	15	0	1	0
12:58676132:C:G	rs142321490	12	58676132	G	C	0.005591	6.147e-10	0.3172	0.0513	1	rs142321490	3	RPL21P103	37483	intergenic	1.611	7	5	15	0	1	0
12:64757407:A:C	rs75209514	12	64757407	C	A	0.01178	2.599e-08	0.1856	0.0333	1	rs74654358	4	RPS11P6:C12orf56	00:00:00	ncRNA_intronic	0.272	5	5	15	1	1	1
12:64768021:C:T	rs79031632	12	64768021	C	T	0.01178	2.528e-08	0.186	0.0334	1	rs74654358	4	RPS11P6:C12orf56	00:00:00	ncRNA_intronic	2.6	6	5	15	1	1	1
12:64849716:C:T	rs41292019	12	64849716	C	T	0.01198	8.392e-09	-0.1923	0.0334	0.984983	rs74654358	4	TBK1	0	exonic	20.8	4	1	5	1	1	1
12:64881967:A:G	rs74654358	12	64881967	G	A	0.01178	4.658e-09	0.1976	0.0337	1	rs74654358	4	TBK1	0	intronic	1.701	7	4	4	1	1	1
12:64949248:A:G	rs73124200	12	64949248	G	A	0.1204	3.663e-08	0.1621	0.0294	1	rs73124200	4	SNORD83	20196	intergenic	0.175	7	5	15	0	1	1
19:17742469:C:T	rs4239633	19	17742469	C	T	0.2812	9.239e-13	0.1184	0.0166	0.659744	rs12973192	5	UNC13A	0	intronic	2.387	6	4	15	1	1	0
19:17744075:G:GC	rs71162163	19	17744075	GC	G	0.2736	2.324e-14	-0.1228	0.0161	0.887047	rs12973192	5	UNC13A	0	intronic	4.3	NA	4	15	1	0	0
19:17749542:A:G	rs78549703	19	17749542	G	A	0.2682	4.542e-15	0.1238	0.0158	0.866753	rs12973192	5	UNC13A	0	intronic	1.87	7	4	15	1	0	0
19:17751145:A:G	rs8111424	19	17751145	G	A	0.3502	3.664e-08	-0.0812	0.0147	1	rs8111424	5	UNC13A	0	intronic	1.773	6	4	15	1	0	0
19:17751689:C:CTTTT	rs10531732	19	17751689	C	CTTTT	0.3205	7.317e-07	-0.1291	0.0261	0.719384	rs12973192	5	UNC13A	0	intronic	0.453	NA	4	15	1	0	0
19:17752689:A:C	rs12608932	19	17752689	C	A	0.4339	6.345e-15	-0.1105	0.0142	1	rs12608932	5	UNC13A	0	intronic	0.266	7	4	15	1	0	0
19:17753239:C:G	rs12973192	19	17753239	G	C	0.278	3.916e-15	-0.1205	0.0153	1	rs12973192	5	UNC13A	0	intronic	9.58	4	4	15	1	0	0
19:17753920:A:T	rs12975883	19	17753920	T	A	0.3776	4.855e-09	-0.0872	0.0149	1	rs12975883	5	UNC13A	0	intronic	6.734	7	4	15	1	0	0
19:17754317:A:G	rs36108613	19	17754317	G	A	0.365	7.493e-09	0.0866	0.015	0.934556	rs12975883	5	UNC13A	0	intronic	0.142	7	4	15	1	0	0
21:45753117:A:C	rs75087725	21	45753117	C	A	0.002596	1.848e-14	0.5145	0.0672	1	rs75087725	6	C21orf2:AP001062.7	00:00:00	exonic	11.95	5	1	5	1	1	1

## Sheet: Table S5
Table S5: Prioritized genes from ALS GWAS by functional mapping
ensg : ENSG ID, symbol : Gene Symbol, chr : chromosome, start/end: position of the gene. Strand forward 1 or reverse -1. type: gene biotype obtained from Ensembl BioMart pLI: pLI score obtained from ExAC database. The probability of being loss-of-function intolerant. ncRVIS: Non-coding residual variation intolerance score. The higher the score is, the more intolerant to non-coding variants the ge…
ensg	symbol	chr	start	end	strand	type	entrezID	HUGO	pLI	ncRVIS	posMapSNPs	posMapMaxCADD	eqtlMapSNPs	eqtlMapminP	eqtlMapminQ	eqtlMapts	eqtlDirection	ciMapOnly	ciMapts	minGwasP	IndSigSNPs	GenomicLocus
ENSG00000197043	ANXA6	5	150480273	150537443	-1	protein_coding	309	ANXA6	0.000183	-0.259476	0	0	0	NA	NA	NA	NA	Yes	GM12878:IMR90:Mesenchymal_Stem_Cell:hESC	4e-08	rs10463311	1
ENSG00000196743	GM2A	5	150591711	150650001	1	protein_coding	2760	GM2A	0.111186	1.53455	0	0	0	NA	NA	NA	NA	Yes	EP_correlation_cell_type_oneway	5.98e-08	rs10463311	1
ENSG00000211445	GPX3	5	150400124	150408554	1	protein_coding	2878	GPX3	0.0155826	0.488879	3	4.605	3	2.33e-21	0	PsychENCODE_eQTLs:eQTLGen_cis_eQTLs:BIOSQTL/BIOS_eQTL_geneLevel:GTEx/v8/Testis	+	Yes	Left_Ventricle:IMR90:Mesenchymal_Stem_Cell:Mesendoderm:hESC	4e-08	rs10463311	1
ENSG00000086589	RBM22	5	150070356	150080669	-1	protein_coding	55696	RBM22	0.995946	-0.739304	0	0	0	NA	NA	NA	NA	Yes	EP_correlation_cell_type_oneway	5.98e-08	rs10463311	1
ENSG00000145901	TNIP1	5	150409506	150473138	-1	protein_coding	10318	TNIP1	0.929689	0.37663	3	4.605	3	1.8e-36	0	eQTLcatalogue/CEDAR_platelet:eQTLcatalogue/Fairfax_2014_LPS2:PsychENCODE_eQTLs:eQTLGen_cis_eQTLs:BIOSQTL/BIOS_eQTL_geneLevel:GTEx/v8/Brain_Cerebellar_Hemisphere	-	Yes	EP_correlation_cell_type_oneway:IMR90	4e-08	rs10463311	1
ENSG00000147894	C9orf72	9	27546544	27573864	-1	protein_coding	203228	C9orf72	0.00071513	0.264616	60	14.12	166	0	0	eQTLcatalogue/Alasoo_2018_ge_macrophage_IFNg:eQTLcatalogue/BLUEPRINT_ge_monocyte:eQTLcatalogue/BLUEPRINT_ge_neutrophil:eQTLcatalogue/BLUEPRINT_ge_T-cell:eQTLcatalogue/BrainSeq_ge_brain:eQTLcatalogue/CEDAR_monocyte_CD14:eQTLcatalogue/CEDAR_neutrophil_CD15:eQTLcatalogue/Fairfax_2012_B-cell_CD19:eQTLcatalogue/Fairfax_2014_IFN24:eQTLcatalogue/Fairfax_2014_LPS24:eQTLcatalogue/Fairfax_2014_naive:eQTLca…	+	Yes	Adult_Cortex:Fetal_Cortex:IMR90:Mesenchymal_Stem_Cell:Mesendoderm:hESC	3.77e-30	rs3849943;rs34620383;rs10812611;rs147599399;rs11789520;rs4879554;rs773723;rs2120721;rs17696570;rs2492816;rs17769038;rs12345062;rs2453556;rs12350076;rs7864502;rs12552327;rs2764332;rs868856;rs200817555;rs34834023;rs7040117;rs4879524;rs4879515;rs10511816;rs148703839;rs700786;rs34555425;rs34460171;rs147211831;rs7873548;rs139185008;rs147211831:rs2764332;rs200817555:rs700786:rs17769038;rs11789520:rs868…	2
ENSG00000120159	CAAP1	9	26840683	26892802	-1	protein_coding	79886	CAAP1	0.708932	-0.482712	0	0	0	NA	NA	NA	NA	Yes	Adult_Cortex:Fetal_Cortex:IMR90:Mesenchymal_Stem_Cell:Mesendoderm:hESC	3.77e-30	rs2764332;rs200817555:rs700786:rs17769038;rs11789520:rs868856:rs2764332;rs868856:rs10812611:rs2764332:rs3849943:rs2120721:rs11789520:rs12345062:rs2453556;rs12350076:rs11789520;rs7864502:rs4879515:rs147599399:rs17769038:rs139185008:rs4879524:rs2764332;rs868856;rs200817555:rs200817555:rs34834023:rs2764332;rs34834023;rs200817555:rs34620383:rs3849943;rs11789520:rs4879554:rs773723:rs17696570:rs1472118…	2
ENSG00000120160	EQTN	9	27284656	27297137	-1	protein_coding	54586	EQTN	1.33e-07	0.656959	0	0	0	NA	NA	NA	NA	Yes	Aorta:Left_Ventricle:Liver:Right_Ventricle:GM12878:IMR90:Mesenchymal_Stem_Cell:Mesendoderm:Neural_Progenitor_Cell:Trophoblast-like_Cell:hESC	3.77e-30	rs2764332;rs200817555:rs700786:rs17769038;rs11789520:rs868856:rs2764332;rs868856:rs10812611:rs2764332:rs3849943:rs34620383:rs147599399:rs3849943;rs11789520:rs4879554:rs773723:rs2120721:rs17696570:rs148703839:rs10511816:rs7873548:rs12552327:rs4879515:rs17769038:rs139185008:rs4879524:rs2764332;rs868856;rs200817555:rs200817555:rs34834023:rs2764332;rs34834023;rs200817555:rs2492816:rs3849943;rs1776903…	2
ENSG00000147896	IFNK	9	27524312	27526496	1	protein_coding	56832	IFNK	9.61e-09	1.73772	36	18.5	6	6.39e-06	0.00448572	PsychENCODE_eQTLs:BIOSQTL/BIOS_eQTL_geneLevel	+	Yes	EP_correlation_organ_oneway:Adult_Cortex:Fetal_Cortex:Dorsolateral_Prefrontal_Cortex:Hippocampus:Left_Ventricle:Liver:GM12878:IMR90:Mesenchymal_Stem_Cell:Mesendoderm:Neural_Progenitor_Cell:Trophoblast-like_Cell:hESC	3.77e-30	rs868856;rs2764332;rs34834023;rs200817555;rs700786;rs17769038;rs11789520;rs10812611;rs3849943;rs2453556;rs12350076;rs2120721;rs2453556:rs147211831:rs148703839:rs10511816:rs7873548:rs12552327:rs2764332:rs868856:rs2764332;rs868856:rs17769038:rs139185008:rs4879524:rs10812611:rs3849943:rs147599399:rs3849943;rs11789520:rs4879554:rs773723:rs2120721:rs11789520:rs12345062:rs2453556;rs12350076:rs11789520;…	2
ENSG00000096872	IFT74	9	26947037	27062928	1	protein_coding	80173	IFT74	9.27e-06	-0.450404	0	0	0	NA	NA	NA	NA	Yes	Fetal_Cortex:Aorta:Left_Ventricle:Liver:IMR90:Mesenchymal_Stem_Cell:Mesendoderm:Trophoblast-like_Cell:hESC	3.77e-30	rs2764332;rs200817555:rs700786:rs17769038;rs11789520:rs868856:rs2764332;rs868856:rs10812611:rs2764332:rs3849943:rs34620383:rs147599399:rs3849943;rs11789520:rs4879554:rs773723:rs2120721:rs17696570:rs2492816:rs3849943;rs17769038;rs11789520:rs11789520:rs12345062:rs2453556;rs12350076:rs11789520;rs7864502:rs12350076:rs7864502:rs2453556:rs34555425:rs34460171:rs7864502;rs7040117:rs7040117:rs147211831:rs…	2
ENSG00000205442	IZUMO3	9	24542950	24545944	-1	protein_coding	100129669	IZUMO3	NA	1.29202	0	0	0	NA	NA	NA	NA	Yes	Mesenchymal_Stem_Cell	1.29e-13	rs148703839:rs10511816:rs7873548:rs12552327	2
ENSG00000174482	LINGO2	9	27948076	28670283	-1	protein_coding	158038	LINGO2	0.807167	-0.935732	0	0	0	NA	NA	NA	NA	Yes	Mesendoderm:hESC	6.46e-30	rs117204439:rs4879515:rs2764332:rs147599399:rs868856:rs17769038:rs2764332;rs868856:rs139185008:rs4879524:rs2764332;rs200817555:rs2764332;rs868856;rs200817555:rs200817555:rs34834023:rs2764332;rs34834023;rs200817555:rs4879554:rs3849943:rs3849943;rs11789520:rs2492816:rs2120721:rs3849943;rs17769038;rs11789520:rs11789520:rs12345062:rs2453556;rs12350076:rs11789520;rs7864502:rs12350076:rs7864502:rs24535…	2
ENSG00000184434	LRRC19	9	26993134	27005691	-1	protein_coding	64922	LRRC19	5.17e-05	0.0382253	0	0	0	NA	NA	NA	NA	Yes	Liver:IMR90:Mesenchymal_Stem_Cell:Mesendoderm:hESC	3.77e-30	rs2764332;rs200817555:rs700786:rs17769038;rs11789520:rs868856:rs2764332;rs868856:rs10812611:rs2764332:rs3849943:rs34620383:rs147599399:rs3849943;rs11789520:rs4879554:rs773723:rs2120721:rs17696570:rs4879515:rs17769038:rs139185008:rs4879524:rs2764332;rs868856;rs200817555:rs200817555:rs34834023:rs2764332;rs34834023;rs200817555	2
ENSG00000120162	MOB3B	9	27325207	27529779	-1	protein_coding	79817	MOB3B	0.0303778	1.34091	99	18.5	116	5.16e-15	4.77e-35	eQTLcatalogue/Fairfax_2014_IFN24:eQTLcatalogue/Fairfax_2014_LPS2:eQTLcatalogue/GEUVADIS_ge_LCL:eQTLcatalogue/HipSci_ge_iPSC:eQTLcatalogue/Quach_2016_ge_monocyte_LPS:eQTLcatalogue/Quach_2016_ge_monocyte_Pam3CSK4:eQTLcatalogue/Quach_2016_ge_monocyte_R848:eQTLcatalogue/TwinsUK_ge_LCL:PsychENCODE_eQTLs:eQTLGen_cis_eQTLs:BIOSQTL/BIOS_eQTL_geneLevel:GTEx/v8/Brain_Cerebellar_Hemisphere:GTEx/v8/Brain_Cer…	-	Yes	Adult_Cortex:Fetal_Cortex:Dorsolateral_Prefrontal_Cortex:Hippocampus:Left_Ventricle:Liver:GM12878:IMR90:Mesenchymal_Stem_Cell:Mesendoderm:Neural_Progenitor_Cell:Trophoblast-like_Cell:hESC	3.77e-30	rs147211831;rs148703839;rs10511816;rs7873548;rs12552327;rs4879515;rs2764332;rs147599399;rs868856;rs17769038;rs139185008;rs4879524;rs200817555;rs34834023;rs700786;rs11789520;rs10812611;rs3849943;rs34620383;rs12345062;rs4879554;rs7864502;rs2492816;rs2453556;rs2120721;rs34555425;rs34460171;rs17696570;rs147211831:rs148703839:rs10511816:rs7873548:rs12552327:rs2764332:rs868856:rs2764332;rs868856:rs1776…	2
ENSG00000137055	PLAA	9	26904081	26947461	-1	protein_coding	9373	PLAA	0.648657	-0.44167	0	0	0	NA	NA	NA	NA	Yes	Fetal_Cortex:Aorta:Left_Ventricle:Liver:IMR90:Mesenchymal_Stem_Cell:Mesendoderm:Trophoblast-like_Cell:hESC	3.77e-30	rs2764332;rs200817555:rs700786:rs17769038;rs11789520:rs868856:rs2764332;rs868856:rs10812611:rs2764332:rs3849943:rs34620383:rs147599399:rs3849943;rs11789520:rs4879554:rs773723:rs2120721:rs17696570:rs2492816:rs3849943;rs17769038;rs11789520:rs11789520:rs12345062:rs2453556;rs12350076:rs11789520;rs7864502:rs12350076:rs7864502:rs2453556:rs34555425:rs34460171:rs7864502;rs7040117:rs7040117:rs147211831:rs…	2
ENSG00000139266	MARCHF9	12	58148881	58154190	1	protein_coding	92979	MARCHF9	0.35028	-0.422501	1	1.269	0	NA	NA	NA	NA	Yes	GM12878:IMR90:Mesenchymal_Stem_Cell:Mesendoderm:hESC	6.43e-10	rs113247976	3
ENSG00000268028	AC025262.1	12	65090189	65090329	-1	protein_coding	NA	NA	NA	NA	0	0	1	7.22e-05	0.0402613	BIOSQTL/BIOS_eQTL_geneLevel	+	Yes	Promoter_anchored_loops:Aorta:Hippocampus:Left_Ventricle:Liver:Lung:Pancreas:Psoas:Right_Ventricle:Spleen:GM12878:IMR90:Mesenchymal_Stem_Cell:Mesendoderm:Neural_Progenitor_Cell:Trophoblast-like_Cell:hESC	4.66e-09	rs73124200;rs73124200:rs74654358	4
ENSG00000135439	AGAP2	12	58118980	58135940	-1	protein_coding	116986	AGAP2	0.999219	NA	1	1.269	0	NA	NA	NA	NA	Yes	Promoter_anchored_loops:Adult_Cortex:Fetal_Cortex:GM12878:IMR90:Mesenchymal_Stem_Cell:Mesendoderm:hESC	6.43e-10	rs113247976	3
ENSG00000255737	AGAP2-AS1	12	58120054	58122139	1	protein_coding	100130776	AGAP2-AS1	0.0423449	NA	0	0	0	NA	NA	NA	NA	Yes	GM12878:IMR90:Mesenchymal_Stem_Cell:Mesendoderm:hESC	6.43e-10	rs113247976	3
ENSG00000175336	APOF	12	56754353	56756607	-1	protein_coding	319	APOF	0.019338	-0.504111	0	0	2	3.08e-06	0.0153963	eQTLcatalogue/Fairfax_2014_LPS2	+	Yes	Fetal_Cortex	1.21e-06	rs118082508;rs113247976	3
ENSG00000240771	ARHGEF25	12	58003963	58013162	1	protein_coding	115557	ARHGEF25	5.18e-06	-0.140068	0	0	2	8.81e-06	0.0061925	eQTLcatalogue/Kasela_2017_T-cell_CD8:GTEx/v8/Esophagus_Gastroesophageal_Junction	+	Yes	IMR90:Mesenchymal_Stem_Cell	6.15e-10	rs142321490;rs113247976	3
ENSG00000110955	ATP5B	12	57031959	57039798	-1	protein_coding	506	ATP5B	0.991635	-0.350123	0	0	0	NA	NA	NA	NA	Yes	Liver	1.97e-08	rs118082508	3
ENSG00000166148	AVPR1A	12	63539014	63544722	-1	protein_coding	552	AVPR1A	1.29e-05	-0.322071	0	0	0	NA	NA	NA	NA	Yes	Mesendoderm	2.53e-08	rs74654358	4
ENSG00000135454	B4GALNT1	12	58017193	58027138	-1	protein_coding	2583	B4GALNT1	0.0560738	-0.483092	0	0	0	NA	NA	NA	NA	Yes	Adult_Cortex:Fetal_Cortex:IMR90:Mesenchymal_Stem_Cell	6.43e-10	rs113247976	3
ENSG00000076108	BAZ2A	12	56989380	57030600	-1	protein_coding	11176	BAZ2A	1	-0.201579	0	0	1	1.11e-05	0.031227	eQTLGen_cis_eQTLs	+	Yes	Liver	1.97e-08	rs118082508	3
ENSG00000185306	C12orf56	12	64660217	64784972	-1	protein_coding	115749	C12orf56	2.91e-11	-0.257574	2	2.6	0	NA	NA	NA	NA	Yes	Mesenchymal_Stem_Cell:Mesendoderm:hESC	2.53e-08	rs74654358	4
ENSG00000221949	C12orf61	12	62995531	62997214	-1	protein_coding	283416	C12orf61	0.0545282	-0.168504	0	0	0	NA	NA	NA	NA	Yes	Mesendoderm:hESC	4.66e-09	rs74654358	4
ENSG00000135446	CDK4	12	58141510	58149796	-1	protein_coding	1019	CDK4	0.932017	-0.277373	1	1.269	0	NA	NA	NA	NA	Yes	GM12878:IMR90:Mesenchymal_Stem_Cell:Mesendoderm:hESC	6.43e-10	rs113247976	3
ENSG00000257727	CNPY2	12	56703626	56710120	-1	protein_coding	10330	CNPY2	0.0300953	-1.02131	0	0	1	1.59e-05	0.0439355	eQTLGen_cis_eQTLs	+	No	NA	1.26e-05	rs118082508	3
ENSG00000175215	CTDSP2	12	58213710	58240522	-1	protein_coding	10106	CTDSP2	0.397665	-1.97063	0	0	0	NA	NA	NA	NA	Yes	Adult_Cortex:Fetal_Cortex	1.21e-06	rs113247976	3
ENSG00000111012	CYP27B1	12	58156117	58162769	-1	protein_coding	1594	CYP27B1	3.6e-06	-0.778502	0	0	0	NA	NA	NA	NA	Yes	Adult_Cortex:Fetal_Cortex:IMR90	6.43e-10	rs113247976	3
ENSG00000175203	DCTN2	12	57923885	57941114	-1	protein_coding	10540	DCTN2	0.996367	-0.603791	0	0	1	0.00012243	3.29e-23	GTEx/v8/Muscle_Skeletal	+	Yes	IMR90:Mesenchymal_Stem_Cell	6.43e-10	rs113247976	3
ENSG00000175197	DDIT3	12	57910371	57914300	-1	protein_coding	1649	DDIT3	0.515502	-0.342173	0	0	2	1.4e-09	1.31e-05	eQTLGen_cis_eQTLs	+	No	NA	6.43e-10	rs113247976	3
ENSG00000177990	DPY19L2	12	63952693	64062719	-1	protein_coding	283417	DPY19L2	7.03e-05	1.37324	0	0	0	NA	NA	NA	NA	Yes	Promoter_anchored_loops	8.39e-09	rs74654358	4
ENSG00000178498	DTX3	12	57998405	58003587	1	protein_coding	196403	DTX3	0.921137	-1.00375	0	0	0	NA	NA	NA	NA	Yes	GM12878:IMR90:Mesenchymal_Stem_Cell:Mesendoderm:hESC	1.21e-06	rs113247976	3
ENSG00000139641	ESYT1	12	56512034	56538455	1	protein_coding	23344	ESYT1	2.14e-07	-0.572299	0	0	0	NA	NA	NA	NA	Yes	Fetal_Cortex	6.43e-10	rs113247976	3
ENSG00000135677	GNS	12	65107225	65153227	-1	protein_coding	2799	GNS	0.0829053	-0.425472	0	0	0	NA	NA	NA	NA	Yes	GM12878:IMR90:Mesenchymal_Stem_Cell:Mesendoderm:hESC	4.66e-09	rs74654358:rs73124200	4
ENSG00000166856	GPR182	12	57388230	57390468	1	protein_coding	11318	GPR182	0.0008597	0.134205	0	0	0	NA	NA	NA	NA	Yes	Left_Ventricle:Liver:GM12878:IMR90:Mesenchymal_Stem_Cell:Mesendoderm:Trophoblast-like_Cell:hESC	1.97e-08	rs118082508	3
ENSG00000268162	HBCBP	12	57390745	57391335	1	protein_coding	NA	NA	NA	NA	0	0	0	NA	NA	NA	NA	Yes	Left_Ventricle:Liver:GM12878:IMR90:Mesenchymal_Stem_Cell:Mesendoderm:Trophoblast-like_Cell:hESC	1.97e-08	rs118082508	3
ENSG00000025423	HSD17B6	12	57145945	57181574	1	protein_coding	8630	HSD17B6	0.381986	-0.702175	0	0	1	0.00012081	0.0125156	GTEx/v8/Spleen	+	Yes	Liver:IMR90:Mesenchymal_Stem_Cell:Mesendoderm	1.97e-08	rs118082508	3
ENSG00000139269	INHBE	12	57846106	57853063	1	protein_coding	83729	INHBE	7.68e-06	-0.670671	0	0	0	NA	NA	NA	NA	Yes	Adult_Cortex	1.21e-06	rs113247976	3
ENSG00000155980	KIF5A	12	57943781	57980415	1	protein_coding	3798	KIF5A	0.99998	-0.906161	1	18.2	0	NA	NA	NA	NA	Yes	IMR90:Mesenchymal_Stem_Cell	6.43e-10	rs113247976	3
ENSG00000174106	LEMD3	12	65563351	65642107	1	protein_coding	23592	LEMD3	0.998968	-0.755533	0	0	5	2.93e-09	2.6e-05	eQTLcatalogue/Fairfax_2014_IFN24:eQTLGen_cis_eQTLs	-	Yes	Mesenchymal_Stem_Cell:Mesendoderm	4.66e-09	rs73124200;rs74654358	4
ENSG00000139233	LLPH	12	66516842	66524548	-1	protein_coding	84298	LLPH	0.341447	-0.966772	0	0	0	NA	NA	NA	NA	Yes	IMR90	4.66e-09	rs74654358	4
ENSG00000166986	MARS	12	57869228	57911352	1	protein_coding	4141	MARS	2.74e-12	-0.447643	0	0	2	3.71e-10	0	eQTLGen_cis_eQTLs:GTEx/v8/Brain_Cortex	+	No	NA	6.43e-10	rs113247976	3
ENSG00000037897	METTL1	12	58162254	58166576	-1	protein_coding	4234	METTL1	0.00591562	-0.699233	0	0	0	NA	NA	NA	NA	Yes	Adult_Cortex:Fetal_Cortex:IMR90	6.43e-10	rs113247976	3
ENSG00000123427	METTL21B	12	58165275	58176324	1	protein_coding	25895	METTL21B	0.00509294	-0.79524	0	0	7	1.69e-42	0	eQTLGen_cis_eQTLs:GTEx/v8/Artery_Tibial:GTEx/v8/Stomach	-	Yes	Adult_Cortex:Fetal_Cortex:IMR90	6.43e-10	rs118082508;rs113247976;rs142321490	3
ENSG00000166866	MYO1A	12	57422301	57444982	-1	protein_coding	4640	MYO1A	1.95e-35	0.197773	0	0	0	NA	NA	NA	NA	Yes	IMR90:Mesenchymal_Stem_Cell:Mesendoderm:hESC	1.97e-08	rs118082508	3
ENSG00000166886	NAB2	12	57482677	57489259	1	protein_coding	4665	NAB2	0.987535	NA	0	0	3	1.02e-06	0.00315197	eQTLGen_cis_eQTLs	-	No	NA	1.97e-08	rs118082508	3
ENSG00000196531	NACA	12	57106212	57125412	-1	protein_coding	4666	NACA	0.0203382	0.0287433	0	0	0	NA	NA	NA	NA	Yes	Liver:IMR90:Mesenchymal_Stem_Cell:Mesendoderm	1.97e-08	rs118082508	3
ENSG00000185633	NDUFA4L2	12	57628686	57634498	-1	protein_coding	56901	NDUFA4L2	0.0142524	-0.606702	0	0	0	NA	NA	NA	NA	Yes	Adult_Cortex:Fetal_Cortex	6.43e-10	rs113247976	3
ENSG00000135506	OS9	12	58087738	58115340	1	protein_coding	10956	OS9	1.13e-07	-0.072055	0	0	0	NA	NA	NA	NA	Yes	IMR90:Mesenchymal_Stem_Cell:Mesendoderm	6.43e-10	rs113247976	3
ENSG00000170515	PA2G4	12	56498103	56507691	1	protein_coding	5036	PA2G4	0.998001	-0.439062	0	0	0	NA	NA	NA	NA	Yes	Adult_Cortex	1.21e-06	rs113247976	3
ENSG00000166908	PIP4K2C	12	57984957	57997198	1	protein_coding	79837	PIP4K2C	0.0133787	-0.691827	1	18.2	0	NA	NA	NA	NA	Yes	Adult_Cortex:Fetal_Cortex:GM12878:IMR90:Mesenchymal_Stem_Cell:Mesendoderm:hESC	6.43e-10	rs113247976	3
ENSG00000111110	PPM1H	12	63037762	63328817	-1	protein_coding	57460	PPM1H	0.855024	0.893071	0	0	0	NA	NA	NA	NA	Yes	Mesendoderm	2.53e-08	rs74654358	4
ENSG00000198056	PRIM1	12	57125380	57146157	-1	protein_coding	5557	PRIM1	0.0268979	-0.372562	0	0	2	5.71e-06	0.0162619	eQTLGen_cis_eQTLs	+	Yes	Liver:IMR90:Mesenchymal_Stem_Cell:Mesendoderm	1.97e-08	rs118082508	3
ENSG00000153179	RASSF3	12	65004293	65091347	1	protein_coding	283349	RASSF3	0.00159786	-0.0655389	0	0	1	5.14e-07	0.00010109	BIOSQTL/BIOS_eQTL_geneLevel:GTEx/v8/Thyroid	+	Yes	IMR90	4.66e-09	rs73124200;rs74654358:rs73124200	4
ENSG00000076067	RBMS2	12	56915713	56984745	1	protein_coding	5939	RBMS2	0.0029148	0.334872	0	0	4	1.97e-76	0	eQTLGen_cis_eQTLs	+	No	NA	1.97e-08	rs118082508	3
ENSG00000139547	RDH16	12	57345219	57353158	-1	protein_coding	8608	RDH16	8.6e-05	-0.689573	0	0	0	NA	NA	NA	NA	Yes	Liver:IMR90:Mesenchymal_Stem_Cell:Mesendoderm:Trophoblast-like_Cell:hESC	1.97e-08	rs118082508	3
ENSG00000257921	RP11-571M6.15	12	58166811	58180829	1	protein_coding	NA	NA	NA	NA	0	0	0	NA	NA	NA	NA	Yes	Adult_Cortex:Fetal_Cortex:IMR90	6.43e-10	rs113247976	3
ENSG00000257411	RP11-603J24.9	12	56495115	56503073	1	protein_coding	NA	NA	NA	NA	0	0	0	NA	NA	NA	NA	Yes	Adult_Cortex	1.21e-06	rs113247976	3
ENSG00000229117	RPL41	12	56510370	56511727	1	protein_coding	6171	RPL41	0.0415296	-0.78954	0	0	0	NA	NA	NA	NA	Yes	Fetal_Cortex	6.43e-10	rs113247976	3
ENSG00000170426	SDR9C7	12	57316938	57328189	-1	protein_coding	121214	SDR9C7	0.0135288	0.197489	3	7.42	0	NA	NA	NA	NA	Yes	Liver:IMR90:Mesenchymal_Stem_Cell:Mesendoderm:Trophoblast-like_Cell:hESC	1.97e-08	rs118082508	3
ENSG00000182199	SHMT2	12	57623110	57628718	1	protein_coding	6472	SHMT2	0.00748753	-0.580842	0	0	0	NA	NA	NA	NA	Yes	Adult_Cortex:Fetal_Cortex	6.43e-10	rs113247976	3
ENSG00000135502	SLC26A10	12	58013310	58019934	1	protein_coding	65012	SLC26A10	1.17e-09	-0.901514	0	0	0	NA	NA	NA	NA	Yes	IMR90:Mesenchymal_Stem_Cell	6.43e-10	rs113247976	3
ENSG00000176422	SPRYD4	12	56862301	56864763	1	protein_coding	283377	SPRYD4	0.00058921	-0.887332	0	0	4	2.51e-43	0	eQTLGen_cis_eQTLs:GTEx/v8/Whole_Blood	+	No	NA	1.97e-08	rs118082508	3
ENSG00000196935	SRGAP1	12	64238073	64541613	1	protein_coding	57522	SRGAP1	0.987851	-1.0026	0	0	0	NA	NA	NA	NA	Yes	Left_Ventricle:IMR90:Mesenchymal_Stem_Cell:Mesendoderm:hESC	4.66e-09	rs74654358	4
ENSG00000185482	STAC3	12	57637236	57644976	-1	protein_coding	246329	STAC3	0.0048783	-0.547675	0	0	0	NA	NA	NA	NA	Yes	Fetal_Cortex	6.43e-10	rs113247976	3
ENSG00000170581	STAT2	12	56735381	56753939	-1	protein_coding	6773	STAT2	0.0410947	-0.318375	0	0	4	3.77e-08	0.00015228	eQTLGen_cis_eQTLs	-	Yes	Fetal_Cortex	1.97e-08	rs118082508;rs113247976	3
ENSG00000166888	STAT6	12	57489191	57525922	-1	protein_coding	6778	STAT6	0.100775	0.0810364	0	0	6	2.5e-53	0	eQTLcatalogue/Kasela_2017_T-cell_CD8:PsychENCODE_eQTLs:eQTLGen_cis_eQTLs	+	No	NA	6.43e-10	rs118082508;rs113247976	3
ENSG00000166863	TAC3	12	57403784	57422667	-1	protein_coding	6866	TAC3	0.04045	-0.0278069	0	0	0	NA	NA	NA	NA	Yes	IMR90:Mesenchymal_Stem_Cell:Mesendoderm	1.97e-08	rs118082508	3
ENSG00000111490	TBC1D30	12	65174589	65274812	1	protein_coding	23329	TBC1D30	NA	-0.289858	0	0	0	NA	NA	NA	NA	Yes	GM12878:IMR90:Mesenchymal_Stem_Cell:Mesendoderm:hESC	4.66e-09	rs74654358:rs73124200	4
ENSG00000183735	TBK1	12	64845660	64895888	1	protein_coding	29110	TBK1	0.995097	-0.430854	2	20.8	0	NA	NA	NA	NA	Yes	IMR90:Mesenchymal_Stem_Cell:Mesendoderm:hESC	4.66e-09	rs74654358;rs74654358:rs73124200	4
ENSG00000118600	TMEM5	12	64173583	64203338	1	protein_coding	10329	TMEM5	1.85e-06	-0.001322	0	0	0	NA	NA	NA	NA	Yes	Liver:GM12878:IMR90:Mesenchymal_Stem_Cell:Mesendoderm:Trophoblast-like_Cell:hESC	4.66e-09	rs74654358	4
ENSG00000123297	TSFM	12	58176372	58201854	1	protein_coding	10102	TSFM	9.8e-08	-0.157048	0	0	0	NA	NA	NA	NA	Yes	IMR90	6.43e-10	rs113247976	3
ENSG00000135452	TSPAN31	12	58131796	58143994	1	protein_coding	6302	TSPAN31	0.327259	0.149905	1	1.269	0	NA	NA	NA	NA	Yes	Promoter_anchored_loops:Adult_Cortex:Fetal_Cortex:GM12878:IMR90:Mesenchymal_Stem_Cell:Mesendoderm:hESC	6.43e-10	rs113247976	3
ENSG00000156076	WIF1	12	65444406	65515346	-1	protein_coding	11197	WIF1	2.42e-05	-0.475964	0	0	0	NA	NA	NA	NA	Yes	Mesendoderm	3.66e-08	rs73124200	4
ENSG00000184575	XPOT	12	64798130	64844907	1	protein_coding	11260	XPOT	0.997934	-0.449524	1	20.8	4	0.00012227	1.8e-23	GTEx/v8/Nerve_Tibial	+	Yes	Mesenchymal_Stem_Cell:Mesendoderm:hESC	4.66e-09	rs74654358	4
ENSG00000166896	XRCC6BP1	12	58335324	58351052	1	protein_coding	91419	XRCC6BP1	0.00463367	NA	0	0	4	1.91e-22	0	eQTLcatalogue/CEDAR_monocyte_CD14:eQTLcatalogue/CEDAR_T-cell_CD4:eQTLcatalogue/CEDAR_T-cell_CD8:eQTLcatalogue/Fairfax_2014_naive:eQTLcatalogue/TwinsUK_ge_fat:eQTLcatalogue/TwinsUK_ge_skin:eQTLGen_cis_eQTLs:GTEx/v8/Adipose_Visceral_Omentum:GTEx/v8/Artery_Tibial:GTEx/v8/Esophagus_Muscularis:GTEx/v8/Cells_Cultured_fibroblasts:GTEx/v8/Skin_Sun_Exposed_Lower_leg:GTEx/v8/Thyroid	-	No	NA	6.15e-10	rs113247976;rs142321490	3
ENSG00000166860	ZBTB39	12	57392618	57400230	-1	protein_coding	9880	ZBTB39	0.00973093	-0.435829	0	0	0	NA	NA	NA	NA	Yes	Left_Ventricle:Liver:GM12878:IMR90:Mesenchymal_Stem_Cell:Mesendoderm:Trophoblast-like_Cell:hESC	1.97e-08	rs118082508	3
ENSG00000135482	ZC3H10	12	56511943	56516278	1	protein_coding	84872	ZC3H10	0.79202	-0.739788	0	0	0	NA	NA	NA	NA	Yes	Fetal_Cortex	6.43e-10	rs113247976	3
ENSG00000127220	ABHD8	19	17402940	17421045	-1	protein_coding	79575	ABHD8	0.642341	-0.202647	0	0	1	1.61e-05	1.66e-30	GTEx/v8/Muscle_Skeletal	+	No	NA	9.24e-13	rs12973192	5
ENSG00000160111	CPAMD8	19	17003758	17137625	-1	protein_coding	27151	CPAMD8	2.02e-14	NA	0	0	2	7.5e-06	0.0374916	eQTLcatalogue/GENCORD_ge_LCL	-	No	NA	4.86e-09	rs12975883	5
ENSG00000105640	RPL18A	19	17970685	17974962	1	protein_coding	6142	RPL18A	0.963491	-0.138381	0	0	1	3.18e-06	0.015914	eQTLcatalogue/Fairfax_2012_B-cell_CD19	-	No	NA	3.66e-08	rs8111424	5
ENSG00000130477	UNC13A	19	17712137	17799401	-1	protein_coding	23025	UNC13A	0.999987	1.77626	9	9.58	0	NA	NA	NA	NA	No	NA	3.92e-15	rs12973192;rs8111424;rs12975883;rs12608932	5
ENSG00000160216	AGPAT3	21	45285067	45406417	1	protein_coding	56894	AGPAT3	0.994455	-0.97772	0	0	0	NA	NA	NA	NA	Yes	Adult_Cortex	1.85e-14	rs75087725	6
ENSG00000160226	C21orf2	21	45748827	45759285	-1	protein_coding	755	C21orf2	0.0135304	0.633986	1	11.95	1	2.91e-22	0	eQTLGen_cis_eQTLs:GTEx/v8/Skin_Sun_Exposed_Lower_leg	-	No	NA	1.85e-14	rs75087725	6
ENSG00000160221	C21orf33	21	45553487	45565605	1	protein_coding	8209	C21orf33	0.00117213	0.192365	0	0	0	NA	NA	NA	NA	Yes	IMR90	1.85e-14	rs75087725	6
ENSG00000141959	PFKL	21	45719934	45747259	1	protein_coding	5211	PFKL	3.68e-10	NA	1	11.95	1	1.32e-08	7.05e-05	eQTLGen_cis_eQTLs	+	No	NA	1.85e-14	rs75087725	6
ENSG00000241945	PWP2	21	45527171	45551063	1	protein_coding	5822	PWP2	0.875423	NA	0	0	0	NA	NA	NA	NA	Yes	Adult_Cortex:IMR90	1.85e-14	rs75087725	6
ENSG00000160214	RRP1	21	45209394	45225174	1	protein_coding	8568	RRP1	0.00185041	0.536353	0	0	1	6.59e-06	0.0165655	GTEx/v8/Brain_Cerebellar_Hemisphere	+	No	NA	1.85e-14	rs75087725	6
ENSG00000160218	TRAPPC10	21	45432200	45526433	1	protein_coding	7109	TRAPPC10	0.999999	-0.672293	0	0	0	NA	NA	NA	NA	Yes	Adult_Cortex	1.85e-14	rs75087725	6

## Sheet: Table S6
Table S6: FUMA annotation pathway categories
Gene sets in the competitive gene-set analysis, conducted with FUMA v1.3.6. Columns are:VARIABLE, name of the gene set; NGENES, number of genes in the data that are in the set; and P-VALUE, competitive gene-set P-value (mean sample size n=80610, total genes = 19290, test-direction = one-sided (set), two-sided (covar), conditioned_interval = gene size gene density inverse mac log (gene size) log (…
VARIABLE	TYPE	NGENES	BETA	BETA_STD	SE	P	FULL_NAME	SET
Curated_gene_sets:gajate_res...1	SET	20	0.62608	0.020265	0.18085	0.00026883	gajate_response_to_trabectedin_dn	Curated_gene_sets
Curated_gene_sets:riz_erythr...4	SET	24	0.65669	0.023282	0.19141	0.0003016	riz_erythroid_differentiation_apobec2	Curated_gene_sets
Curated_gene_sets:biocarta_a...2	SET	5	1.1968	0.019376	0.35812	0.00041708	biocarta_acetaminophen_pathway	Curated_gene_sets
Curated_gene_sets:ly_aging_m...2	SET	13	0.80693	0.021061	0.25252	0.00069923	ly_aging_middle_up	Curated_gene_sets
Curated_gene_sets:reactome_p...15	SET	14	0.68616	0.018585	0.21973	0.0008974	reactome_peptide_hormone_biosynthesis	Curated_gene_sets
Curated_gene_sets:sakai_tumo...2	SET	27	0.53099	0.019966	0.17342	0.0011014	sakai_tumor_infiltrating_monocytes_up	Curated_gene_sets
Curated_gene_sets:benporath_...5	SET	8	0.92008	0.018841	0.30234	0.0011723	benporath_es_core_nine	Curated_gene_sets
Curated_gene_sets:pid_nfkapp...2	SET	21	0.61398	0.020363	0.20734	0.0015343	pid_nfkappab_canonical_pathway	Curated_gene_sets
Curated_gene_sets:lopez_meso...8	SET	13	0.65087	0.016988	0.22189	0.0016792	lopez_mesothelioma_survival_worst_vs_best_up	Curated_gene_sets
Curated_gene_sets:reactome_m...12	SET	4	1.6176	0.023425	0.55546	0.0017966	reactome_mecp2_regulates_transcription_factors	Curated_gene_sets
Curated_gene_sets:mcclung_de...1	SET	46	0.39076	0.019169	0.1343	0.0018111	mcclung_delta_fosb_targets_2wk	Curated_gene_sets
Curated_gene_sets:reactome_i...1	SET	6	0.97822	0.017349	0.33855	0.0019319	reactome_ikba_variant_leads_to_eda_id	Curated_gene_sets
Curated_gene_sets:biocarta_n...14	SET	22	0.56918	0.019321	0.19856	0.002077	biocarta_nthi_pathway	Curated_gene_sets
Curated_gene_sets:browne_hcm...14	SET	224	0.1562	0.01683	0.054733	0.002162	browne_hcmv_infection_20hr_up	Curated_gene_sets
Curated_gene_sets:amit_egf_r...9	SET	162	0.19254	0.01767	0.067686	0.0022263	amit_egf_response_480_hela	Curated_gene_sets
Curated_gene_sets:nikolsky_b...20	SET	15	0.78506	0.022009	0.27601	0.0022277	nikolsky_breast_cancer_21q22_amplicon	Curated_gene_sets
Curated_gene_sets:wotton_run...2	SET	21	0.49637	0.016463	0.17855	0.0027205	wotton_runx_targets_up	Curated_gene_sets
Curated_gene_sets:reactome_c...114	SET	61	0.28381	0.016026	0.10215	0.0027353	reactome_cytosolic_sensors_of_pathogen_associated_dna	Curated_gene_sets
Curated_gene_sets:rickman_he...4	SET	33	0.43982	0.01828	0.15835	0.0027411	rickman_head_and_neck_cancer_d	Curated_gene_sets
Curated_gene_sets:biocarta_s...17	SET	22	0.47692	0.016189	0.17202	0.0027844	biocarta_stress_pathway	Curated_gene_sets
Curated_gene_sets:xu_hgf_tar...2	SET	13	0.70118	0.018301	0.25382	0.0028707	xu_hgf_targets_induced_by_akt1_48hr_up	Curated_gene_sets
Curated_gene_sets:elvidge_hy...3	SET	144	0.19053	0.016494	0.069643	0.003115	elvidge_hypoxia_dn	Curated_gene_sets
Curated_gene_sets:marchini_t...2	SET	17	0.55202	0.016474	0.20231	0.0031838	marchini_trabectedin_resistance_up	Curated_gene_sets
Curated_gene_sets:mccabe_hox...3	SET	21	0.54447	0.018058	0.20044	0.0033027	mccabe_hoxc6_targets_dn	Curated_gene_sets
Curated_gene_sets:finetti_br...3	SET	20	0.49357	0.015976	0.18181	0.0033187	finetti_breast_cancers_kinome_blue	Curated_gene_sets
Curated_gene_sets:reactome_r...27	SET	7	0.84918	0.016266	0.31593	0.0035987	reactome_regulation_of_cytoskeletal_remodeling_and_cell_spreading_by_ipp_complex_components	Curated_gene_sets
Curated_gene_sets:kegg_biosy...	SET	22	0.47701	0.016193	0.18179	0.0043486	kegg_biosynthesis_of_unsaturated_fatty_acids	Curated_gene_sets
Curated_gene_sets:vanloo_sp3...1	SET	85	0.22013	0.014664	0.084138	0.0044479	vanloo_sp3_targets_dn	Curated_gene_sets
Curated_gene_sets:ly_aging_o...2	SET	6	0.89728	0.015913	0.34306	0.0044583	ly_aging_old_up	Curated_gene_sets
Curated_gene_sets:wakabayash...4	SET	815	0.07756	0.015688	0.030209	0.0051258	wakabayashi_adipogenesis_pparg_rxra_bound_8d	Curated_gene_sets
Curated_gene_sets:wilson_pro...1	SET	6	0.97922	0.017366	0.38146	0.0051332	wilson_proteases_at_tumor_bone_interface_dn	Curated_gene_sets
Curated_gene_sets:biocarta_g...7	SET	13	0.68129	0.017782	0.26628	0.0052597	biocarta_ghrelin_pathway	Curated_gene_sets
Curated_gene_sets:reactome_z...1	SET	20	0.42576	0.013781	0.16862	0.0057887	reactome_zbp1_dai_mediated_induction_of_type_i_ifns	Curated_gene_sets
Curated_gene_sets:yagi_aml_f...	SET	181	0.16021	0.015534	0.063602	0.0058897	yagi_aml_fab_markers	Curated_gene_sets
Curated_gene_sets:reactome_t...63	SET	23	0.40979	0.014223	0.16367	0.0061485	reactome_traf6_mediated_nf_kb_activation	Curated_gene_sets
Curated_gene_sets:reactome_n...68	SET	5	1.0259	0.016609	0.41048	0.006228	reactome_ntrk2_activates_rac1	Curated_gene_sets
Curated_gene_sets:biocarta_e...16	SET	5	1.0833	0.017539	0.43349	0.0062317	biocarta_erbb3_pathway	Curated_gene_sets
Curated_gene_sets:reactome_c...32	SET	16	0.51907	0.015029	0.20911	0.0065331	reactome_cell_extracellular_matrix_interactions	Curated_gene_sets
Curated_gene_sets:reactome_c...42	SET	16	0.57419	0.016625	0.23283	0.0068332	reactome_cgmp_effects	Curated_gene_sets
Curated_gene_sets:ji_respons...2	SET	64	0.24183	0.013986	0.09884	0.007214	ji_response_to_fsh_up	Curated_gene_sets
Curated_gene_sets:mootha_vox...	SET	88	0.1928	0.013067	0.079019	0.0073498	mootha_voxphos	Curated_gene_sets
Curated_gene_sets:reactome_c...113	SET	12	0.60019	0.015051	0.24696	0.0075469	reactome_cytosolic_iron_sulfur_cluster_assembly	Curated_gene_sets
Curated_gene_sets:abe_inner_...	SET	41	0.31985	0.014815	0.1323	0.0078146	abe_inner_ear	Curated_gene_sets
Curated_gene_sets:smirnov_re...3	SET	111	0.19225	0.014625	0.079754	0.0079695	smirnov_response_to_ir_6hr_dn	Curated_gene_sets
Curated_gene_sets:reactome_b...33	SET	12	0.83165	0.020855	0.34834	0.0084873	reactome_butyrophilin_btn_family_interactions	Curated_gene_sets
Curated_gene_sets:plasari_tg...4	SET	29	0.39733	0.015482	0.16691	0.0086512	plasari_tgfb1_signaling_via_nfic_1hr_up	Curated_gene_sets
Curated_gene_sets:wallace_pr...1	SET	5	1.0095	0.016344	0.42413	0.0086577	wallace_prostate_cancer_dn	Curated_gene_sets
Curated_gene_sets:takao_resp...1	SET	96	0.19643	0.013902	0.082531	0.0086593	takao_response_to_uvb_radiation_dn	Curated_gene_sets
Curated_gene_sets:houstis_ros	SET	31	0.36344	0.014642	0.15321	0.0088451	houstis_ros	Curated_gene_sets
Curated_gene_sets:kim_all_di...3	SET	139	0.14929	0.012699	0.063852	0.0096956	kim_all_disorders_duration_corr_dn	Curated_gene_sets
Curated_gene_sets:reactome_d...6	SET	75	0.22584	0.014135	0.096758	0.0098026	reactome_ddx58_ifih1_mediated_induction_of_interferon_alpha_beta	Curated_gene_sets
Curated_gene_sets:palomero_g...2	SET	7	0.73846	0.014146	0.3169	0.009902	palomero_gsi_sensitivity_up	Curated_gene_sets
Curated_gene_sets:pid_tcr_pa...	SET	61	0.24051	0.013581	0.10322	0.0099078	pid_tcr_pathway	Curated_gene_sets
Curated_gene_sets:biocarta_p...18	SET	5	1.0654	0.017248	0.45753	0.0099487	biocarta_plcd_pathway	Curated_gene_sets
Curated_gene_sets:myllykanga...14	SET	5	0.78188	0.012659	0.33638	0.010058	myllykangas_amplification_hot_spot_30	Curated_gene_sets
Curated_gene_sets:biocarta_t...15	SET	15	0.51489	0.014435	0.22257	0.010356	biocarta_tnfr2_pathway	Curated_gene_sets
Curated_gene_sets:pid_tcr_jn...	SET	14	0.46416	0.012572	0.2009	0.010437	pid_tcr_jnk_pathway	Curated_gene_sets
Curated_gene_sets:kegg_cytos...	SET	52	0.26592	0.013867	0.11515	0.010472	kegg_cytosolic_dna_sensing_pathway	Curated_gene_sets
Curated_gene_sets:bilban_b_c...1	SET	40	0.31491	0.014407	0.13642	0.010494	bilban_b_cll_lpl_dn	Curated_gene_sets
Curated_gene_sets:bilban_b_c...2	SET	58	0.27092	0.014918	0.11737	0.010498	bilban_b_cll_lpl_up	Curated_gene_sets
Curated_gene_sets:reactome_o...20	SET	35	0.31951	0.013675	0.13916	0.010847	reactome_ovarian_tumor_domain_proteases	Curated_gene_sets
Curated_gene_sets:lee_early_...2	SET	99	0.1968	0.014143	0.085762	0.01088	lee_early_t_lymphocyte_up	Curated_gene_sets
Curated_gene_sets:reactome_p...73	SET	1337	0.052825	0.013488	0.023078	0.011047	reactome_post_translational_protein_modification	Curated_gene_sets
Curated_gene_sets:amit_egf_r...1	SET	67	0.22356	0.013228	0.097813	0.011144	amit_egf_response_120_hela	Curated_gene_sets
Curated_gene_sets:myllykanga...15	SET	6	0.70518	0.012506	0.30866	0.011173	myllykangas_amplification_hot_spot_5	Curated_gene_sets
Curated_gene_sets:mikkelsen_...18	SET	418	0.10173	0.014895	0.044893	0.011731	mikkelsen_mcv6_hcp_with_h3k27me3	Curated_gene_sets
Curated_gene_sets:biocarta_c...11	SET	12	0.56671	0.014212	0.25156	0.012143	biocarta_cd40_pathway	Curated_gene_sets
Curated_gene_sets:schlosser_...1	SET	32	0.29786	0.012191	0.13273	0.012422	schlosser_myc_and_serum_response_synergy	Curated_gene_sets
Curated_gene_sets:heidenblad...4	SET	39	0.27694	0.012511	0.12421	0.012892	heidenblad_amplicon_8q24_up	Curated_gene_sets
Curated_gene_sets:pid_p38_al...1	SET	37	0.29861	0.01314	0.13478	0.013368	pid_p38_alpha_beta_downstream_pathway	Curated_gene_sets
Curated_gene_sets:radmacher_...	SET	74	0.21944	0.013643	0.10042	0.01444	radmacher_aml_prognosis	Curated_gene_sets
Curated_gene_sets:rodrigues_...1	SET	115	0.17136	0.013267	0.078494	0.014522	rodrigues_dcc_targets_dn	Curated_gene_sets
Curated_gene_sets:pid_fcer1_...	SET	57	0.24002	0.013103	0.11003	0.014584	pid_fcer1_pathway	Curated_gene_sets
Curated_gene_sets:hui_mapk14...	SET	18	0.41915	0.012871	0.19259	0.014768	hui_mapk14_targets_up	Curated_gene_sets
Curated_gene_sets:gutierrez_...1	SET	55	0.25323	0.01358	0.11684	0.01511	gutierrez_chronic_lymphocytic_leukemia_dn	Curated_gene_sets
Curated_gene_sets:biocarta_s...11	SET	16	0.47339	0.013706	0.21957	0.01555	biocarta_sppa_pathway	Curated_gene_sets
Curated_gene_sets:reactome_r...151	SET	8	0.70355	0.014407	0.32695	0.015711	reactome_runx3_regulates_yap1_mediated_transcription	Curated_gene_sets
Curated_gene_sets:uzonyi_res...	SET	36	0.35145	0.015256	0.1641	0.016114	uzonyi_response_to_leukotriene_and_thrombin	Curated_gene_sets
Curated_gene_sets:reactome_h...23	SET	146	0.13404	0.011684	0.062592	0.016122	reactome_hiv_life_cycle	Curated_gene_sets
Curated_gene_sets:biocarta_4...	SET	18	0.41128	0.01263	0.19293	0.016518	biocarta_41bb_pathway	Curated_gene_sets
Curated_gene_sets:turashvili...12	SET	63	0.2301	0.013203	0.1081	0.016652	turashvili_breast_normal_ductal_vs_lobular_up	Curated_gene_sets
Curated_gene_sets:setlur_pro...2	SET	67	0.231	0.013668	0.10856	0.016679	setlur_prostate_cancer_tmprss2_erg_fusion_up	Curated_gene_sets
Curated_gene_sets:wilcox_res...1	SET	58	0.24017	0.013225	0.11288	0.016689	wilcox_response_to_progesterone_dn	Curated_gene_sets
Curated_gene_sets:reactome_r...100	SET	16	0.43278	0.01253	0.20357	0.01676	reactome_rip_mediated_nfkb_activation_via_zbp1	Curated_gene_sets
Curated_gene_sets:teramoto_o...4	SET	7	0.71049	0.01361	0.33742	0.017624	teramoto_opn_targets_cluster_5	Curated_gene_sets
Curated_gene_sets:reactome_a...16	SET	7	0.75023	0.014371	0.35667	0.017721	reactome_activated_ntrk2_signals_through_fyn	Curated_gene_sets
Curated_gene_sets:lee_aging_...5	SET	63	0.22007	0.012628	0.10474	0.017821	lee_aging_neocortex_dn	Curated_gene_sets
Curated_gene_sets:raghavacha...	SET	65	0.2196	0.012799	0.10469	0.017973	raghavachari_platelet_specific_genes	Curated_gene_sets
Curated_gene_sets:wakabayash...3	SET	141	0.15189	0.013012	0.072622	0.018247	wakabayashi_adipogenesis_pparg_rxra_bound_36hr	Curated_gene_sets
Curated_gene_sets:reactome_r...4	SET	114	0.15117	0.011653	0.072471	0.018501	reactome_rab_regulation_of_trafficking	Curated_gene_sets
Curated_gene_sets:bruneau_se...2	SET	10	0.60085	0.013756	0.28922	0.018887	bruneau_septation_ventricular	Curated_gene_sets
Curated_gene_sets:vantveer_b...2	SET	38	0.25666	0.011446	0.12397	0.019219	vantveer_breast_cancer_brca1_up	Curated_gene_sets
Curated_gene_sets:liu_vav3_p...1	SET	16	0.40977	0.011864	0.19812	0.019316	liu_vav3_prostate_carcinogenesis_dn	Curated_gene_sets
Curated_gene_sets:liang_hema...4	SET	33	0.31694	0.013173	0.15328	0.01934	liang_hematopoiesis_stem_cell_number_small_vs_huge_dn	Curated_gene_sets
Curated_gene_sets:matzuk_spe...3	SET	25	0.38102	0.013787	0.18455	0.019488	matzuk_spermatogonia	Curated_gene_sets
Curated_gene_sets:smid_breas...11	SET	282	0.11076	0.013369	0.053679	0.019542	smid_breast_cancer_relapse_in_bone_dn	Curated_gene_sets
Curated_gene_sets:reactome_r...7	SET	16	0.42649	0.012349	0.20681	0.0196	reactome_rap1_signalling	Curated_gene_sets
Curated_gene_sets:biocarta_t...17	SET	21	0.39027	0.012944	0.18938	0.019667	biocarta_toll_pathway	Curated_gene_sets
Curated_gene_sets:bertucci_m...2	SET	194	0.12459	0.012502	0.060975	0.020522	bertucci_medullary_vs_ductal_breast_cancer_up	Curated_gene_sets
Curated_gene_sets:white_neur...	SET	19	0.54222	0.017106	0.26641	0.020919	white_neuroblastoma_with_1p36.3_deletion	Curated_gene_sets
Curated_gene_sets:sesto_resp...2	SET	71	0.19277	0.011741	0.094987	0.021212	sesto_response_to_uv_c1	Curated_gene_sets
Curated_gene_sets:gregory_sy...	SET	134	0.15041	0.012563	0.074185	0.021316	gregory_synthetic_lethal_with_imatinib	Curated_gene_sets
Curated_gene_sets:ramalho_st...1	SET	68	0.20758	0.012373	0.10239	0.021317	ramalho_stemness_dn	Curated_gene_sets
Curated_gene_sets:gotzmann_e...2	SET	64	0.21548	0.012462	0.10647	0.021499	gotzmann_epithelial_to_mesenchymal_transition_up	Curated_gene_sets
Curated_gene_sets:wnt_signal...	SET	87	0.19607	0.013213	0.097048	0.021682	wnt_signaling	Curated_gene_sets
Curated_gene_sets:reactome_n...48	SET	22	0.41286	0.014015	0.20452	0.021768	reactome_nitric_oxide_stimulates_guanylate_cyclase	Curated_gene_sets
Curated_gene_sets:reactome_i...41	SET	8	0.63331	0.012969	0.31409	0.02189	reactome_interleukin_1_processing	Curated_gene_sets
Curated_gene_sets:magrangeas...3	SET	23	0.33742	0.011711	0.16768	0.0221	magrangeas_multiple_myeloma_igll_vs_iglk_dn	Curated_gene_sets
Curated_gene_sets:gho_atf5_t...1	SET	16	0.4323	0.012517	0.21487	0.02212	gho_atf5_targets_dn	Curated_gene_sets
Curated_gene_sets:chesler_br...6	SET	6	0.79754	0.014144	0.39664	0.022185	chesler_brain_qtl_trans	Curated_gene_sets
Curated_gene_sets:ly_aging_p...	SET	31	0.29964	0.012071	0.14924	0.022344	ly_aging_premature_dn	Curated_gene_sets
Curated_gene_sets:mcclung_cr...2	SET	94	0.19416	0.013598	0.096775	0.022421	mcclung_creb1_targets_up	Curated_gene_sets
Curated_gene_sets:plasari_tg...3	SET	97	0.17286	0.012297	0.086203	0.022477	plasari_tgfb1_signaling_via_nfic_1hr_dn	Curated_gene_sets
Curated_gene_sets:reactome_p...16	SET	86	0.18516	0.012406	0.09243	0.022584	reactome_peptide_hormone_metabolism	Curated_gene_sets
Curated_gene_sets:okawa_neur...	SET	22	0.57593	0.01955	0.28752	0.022593	okawa_neuroblastoma_1p36_31_deletion	Curated_gene_sets
Curated_gene_sets:vantveer_b...3	SET	261	0.10761	0.012503	0.05378	0.022706	vantveer_breast_cancer_esr1_dn	Curated_gene_sets
Curated_gene_sets:amit_serum...5	SET	35	0.24481	0.010478	0.12238	0.022735	amit_serum_response_480_mcf10a	Curated_gene_sets
Curated_gene_sets:rodrigues_...5	SET	14	0.51519	0.013954	0.25763	0.022771	rodrigues_ntn1_targets_up	Curated_gene_sets
Curated_gene_sets:hoegerkorp...2	SET	25	0.36005	0.013028	0.18019	0.02286	hoegerkorp_cd44_targets_direct_up	Curated_gene_sets
Curated_gene_sets:wang_targe...2	SET	42	0.24864	0.011656	0.12464	0.023035	wang_targets_of_mll_cbp_fusion_up	Curated_gene_sets
Curated_gene_sets:reactome_a...18	SET	9	0.48996	0.010641	0.24584	0.02314	reactome_activated_ntrk2_signals_through_ras	Curated_gene_sets
Curated_gene_sets:pid_hif1_t...	SET	65	0.22213	0.012946	0.11154	0.02322	pid_hif1_tfpathway	Curated_gene_sets
Curated_gene_sets:reactome_s...177	SET	12	0.44062	0.01105	0.22132	0.023253	reactome_synthesis_secretion_and_inactivation_of_glucose_dependent_insulinotropic_polypeptide_gip	Curated_gene_sets
Curated_gene_sets:bruneau_se...1	SET	5	0.86417	0.013991	0.43441	0.023343	bruneau_septation_atrial	Curated_gene_sets
Curated_gene_sets:sesto_resp...9	SET	69	0.21627	0.012985	0.10879	0.023416	sesto_response_to_uv_c8	Curated_gene_sets
Curated_gene_sets:gavin_foxp...2	SET	153	0.13854	0.012359	0.070393	0.024539	gavin_foxp3_targets_cluster_p3	Curated_gene_sets
Curated_gene_sets:reactome_r...121	SET	9	0.53812	0.011688	0.27343	0.024541	reactome_role_of_second_messengers_in_netrin_1_signaling	Curated_gene_sets
Curated_gene_sets:reactome_h...2	SET	68	0.19859	0.011837	0.10096	0.024601	reactome_hdacs_deacetylate_histones	Curated_gene_sets
Curated_gene_sets:mcbryan_pu...7	SET	73	0.1898	0.011721	0.096575	0.024695	mcbryan_pubertal_breast_6_7wk_dn	Curated_gene_sets
Curated_gene_sets:reactome_c...59	SET	22	0.30491	0.01035	0.1552	0.024735	reactome_citric_acid_cycle_tca_cycle	Curated_gene_sets
Curated_gene_sets:tang_senes...1	SET	54	0.21698	0.01153	0.11054	0.024836	tang_senescence_tp53_targets_dn	Curated_gene_sets
Curated_gene_sets:takeda_tar...5	SET	30	0.33507	0.013279	0.17071	0.024843	takeda_targets_of_nup98_hoxa9_fusion_3d_dn	Curated_gene_sets
Curated_gene_sets:farmer_bre...2	SET	311	0.095807	0.012135	0.048897	0.025043	farmer_breast_cancer_apocrine_vs_luminal	Curated_gene_sets
Curated_gene_sets:reactome_g...62	SET	51	0.22865	0.011809	0.11676	0.025104	reactome_golgi_associated_vesicle_biogenesis	Curated_gene_sets
Curated_gene_sets:weigel_oxi...4	SET	33	0.28031	0.011651	0.14348	0.025377	weigel_oxidative_stress_response	Curated_gene_sets
Curated_gene_sets:chuang_oxi...1	SET	11	0.45856	0.01101	0.23499	0.025514	chuang_oxidative_stress_response_dn	Curated_gene_sets
Curated_gene_sets:seiden_met...	SET	19	0.41123	0.012974	0.21088	0.025589	seiden_met_signaling	Curated_gene_sets
Curated_gene_sets:tesar_alk_...3	SET	5	0.92466	0.01497	0.47447	0.025665	tesar_alk_targets_episc_4d_up	Curated_gene_sets
Curated_gene_sets:hoebeke_ly...1	SET	83	0.18093	0.01191	0.093284	0.026228	hoebeke_lymphoid_stem_cell_dn	Curated_gene_sets
Curated_gene_sets:biocarta_t...6	SET	17	0.47344	0.014129	0.24462	0.026478	biocarta_tel_pathway	Curated_gene_sets
Curated_gene_sets:heidenblad...3	SET	39	0.25372	0.011462	0.13198	0.027283	heidenblad_amplicon_8q24_dn	Curated_gene_sets
Curated_gene_sets:visala_agi...1	SET	18	0.37079	0.011386	0.19297	0.027345	visala_aging_lymphocyte_dn	Curated_gene_sets
Curated_gene_sets:reactome_i...19	SET	26	0.32792	0.0121	0.17111	0.027661	reactome_insulin_processing	Curated_gene_sets
Curated_gene_sets:kenny_ctnn...2	SET	50	0.23594	0.012065	0.12318	0.02773	kenny_ctnnb1_targets_up	Curated_gene_sets
Curated_gene_sets:reactome_i...61	SET	43	0.24299	0.011526	0.12737	0.028221	reactome_intra_golgi_traffic	Curated_gene_sets
Curated_gene_sets:gentles_le...2	SET	28	0.33489	0.012823	0.17631	0.028759	gentles_leukemic_stem_cell_up	Curated_gene_sets
Curated_gene_sets:browne_hcm...23	SET	243	0.10306	0.01156	0.054281	0.028811	browne_hcmv_infection_4hr_dn	Curated_gene_sets
Curated_gene_sets:reactome_y...	SET	15	0.45605	0.012785	0.24026	0.028845	reactome_yap1_and_wwtr1_taz_stimulated_gene_expression	Curated_gene_sets
Curated_gene_sets:kegg_hunti...	SET	172	0.11235	0.010622	0.059203	0.028873	kegg_huntingtons_disease	Curated_gene_sets
Curated_gene_sets:reactome_m...81	SET	29	0.25333	0.0098712	0.1338	0.029166	reactome_mrna_capping	Curated_gene_sets
Curated_gene_sets:reactome_t...38	SET	27	0.30281	0.011386	0.16037	0.02951	reactome_tnfr1_induced_nfkappab_signaling_pathway	Curated_gene_sets
Curated_gene_sets:pid_il8_cx...1	SET	28	0.30852	0.011813	0.16349	0.029585	pid_il8_cxcr1_pathway	Curated_gene_sets
Curated_gene_sets:petrova_en...2	SET	132	0.14452	0.011982	0.076606	0.029616	petrova_endothelium_lymphatic_vs_blood_up	Curated_gene_sets
Curated_gene_sets:reactome_r...109	SET	43	0.21694	0.01029	0.11499	0.02962	reactome_rna_polymerase_ii_transcription_pre_initiation_and_promoter_opening	Curated_gene_sets
Curated_gene_sets:biocarta_k...	SET	45	0.24802	0.012034	0.13147	0.029625	biocarta_keratinocyte_pathway	Curated_gene_sets
Curated_gene_sets:montero_th...1	SET	10	0.58946	0.013495	0.31256	0.029662	montero_thyroid_cancer_poor_survival_dn	Curated_gene_sets
Curated_gene_sets:wang_barre...1	SET	35	0.26962	0.01154	0.14309	0.029766	wang_barretts_esophagus_and_esophagus_cancer_dn	Curated_gene_sets
Curated_gene_sets:reactome_r...143	SET	8	0.57026	0.011677	0.30342	0.030099	reactome_runx2_regulates_genes_involved_in_cell_migration	Curated_gene_sets
Curated_gene_sets:reactome_n...52	SET	59	0.19663	0.01092	0.10465	0.030141	reactome_nonhomologous_end_joining_nhej	Curated_gene_sets
Curated_gene_sets:riz_erythr...6	SET	36	0.26915	0.011683	0.14377	0.030603	riz_erythroid_differentiation_hbz	Curated_gene_sets
Curated_gene_sets:tong_inter...	SET	56	0.20083	0.010867	0.10761	0.031015	tong_interact_with_pttg1	Curated_gene_sets
Curated_gene_sets:smirnov_ci...1	SET	5	0.66131	0.010707	0.35494	0.03123	smirnov_circulating_endotheliocytes_in_cancer_dn	Curated_gene_sets
Curated_gene_sets:reactome_d...92	SET	11	0.50083	0.012025	0.26916	0.031399	reactome_dscam_interactions	Curated_gene_sets
Curated_gene_sets:kegg_rig_i...	SET	66	0.19733	0.011589	0.10615	0.031519	kegg_rig_i_like_receptor_signaling_pathway	Curated_gene_sets
Curated_gene_sets:reactome_c...62	SET	37	0.31005	0.013644	0.16694	0.031643	reactome_class_c_3_metabotropic_glutamate_pheromone_receptors	Curated_gene_sets
Curated_gene_sets:biocarta_r...3	SET	13	0.51688	0.013491	0.27856	0.03177	biocarta_racc_pathway	Curated_gene_sets
Curated_gene_sets:zhou_cell_...2	SET	7	0.5635	0.010794	0.30389	0.031858	zhou_cell_cycle_genes_in_ir_response_2hr	Curated_gene_sets
Curated_gene_sets:murakami_u...5	SET	33	0.26634	0.01107	0.14448	0.032641	murakami_uv_response_6hr_up	Curated_gene_sets
Curated_gene_sets:dutertre_e...4	SET	218	0.1081	0.011491	0.058651	0.032668	dutertre_estradiol_response_6hr_up	Curated_gene_sets
Curated_gene_sets:mccollum_g...1	SET	7	0.59207	0.011341	0.32147	0.032765	mccollum_geldanamycin_resistance_dn	Curated_gene_sets
Curated_gene_sets:turjanski_...4	SET	8	0.62938	0.012888	0.34178	0.032785	turjanski_mapk7_targets	Curated_gene_sets
Curated_gene_sets:reactome_h...6	SET	36	0.24186	0.010498	0.13147	0.032924	reactome_hdms_demethylate_histones	Curated_gene_sets
Curated_gene_sets:ingram_shh...3	SET	118	0.15538	0.012185	0.084619	0.033169	ingram_shh_targets_up	Curated_gene_sets
Curated_gene_sets:tonks_targ...1	SET	16	0.39124	0.011328	0.21381	0.033646	tonks_targets_of_runx1_runx1t1_fusion_erythrocyte_dn	Curated_gene_sets
Curated_gene_sets:dasu_il6_s...4	SET	59	0.18819	0.010451	0.10299	0.033844	dasu_il6_signaling_up	Curated_gene_sets
Curated_gene_sets:lui_thyroi...3	SET	29	0.26633	0.010378	0.14606	0.034126	lui_thyroid_cancer_cluster_3	Curated_gene_sets
Curated_gene_sets:reactome_t...2	SET	29	0.27991	0.010907	0.15363	0.034237	reactome_tak1_activates_nfkb_by_phosphorylation_and_activation_of_ikks_complex	Curated_gene_sets
Curated_gene_sets:samols_tar...2	SET	8	0.55763	0.011419	0.30615	0.034278	samols_targets_of_khsv_mirnas_up	Curated_gene_sets
Curated_gene_sets:gilmore_co...	SET	12	0.44812	0.011238	0.24622	0.034386	gilmore_core_nfkb_pathway	Curated_gene_sets
Curated_gene_sets:riz_erythr...2	SET	34	0.29697	0.012528	0.16365	0.034798	riz_erythroid_differentiation_12hr	Curated_gene_sets
Curated_gene_sets:kegg_glyco...3	SET	25	0.32684	0.011826	0.18068	0.035235	kegg_glycosaminoglycan_biosynthesis_heparan_sulfate	Curated_gene_sets
Curated_gene_sets:kegg_nod_l...	SET	58	0.20474	0.011274	0.11347	0.03559	kegg_nod_like_receptor_signaling_pathway	Curated_gene_sets
Curated_gene_sets:riz_erythr...3	SET	37	0.25165	0.011074	0.13984	0.035979	riz_erythroid_differentiation_6hr	Curated_gene_sets
Curated_gene_sets:lee_target...1	SET	81	0.17617	0.011457	0.098219	0.036448	lee_targets_of_ptch1_and_sufu_dn	Curated_gene_sets
Curated_gene_sets:dawson_met...	SET	56	0.24662	0.013344	0.13824	0.037224	dawson_methylated_in_lymphoma_tcl1	Curated_gene_sets
Curated_gene_sets:reactome_r...40	SET	15	0.3744	0.010496	0.20989	0.037234	reactome_regulation_of_innate_immune_responses_to_cytosolic_dna	Curated_gene_sets
Curated_gene_sets:vantveer_b...1	SET	47	0.21346	0.010584	0.11977	0.037359	vantveer_breast_cancer_brca1_dn	Curated_gene_sets
Curated_gene_sets:magrangeas...2	SET	17	0.36816	0.010987	0.20664	0.037411	magrangeas_multiple_myeloma_igg_vs_iga_up	Curated_gene_sets
Curated_gene_sets:ohm_methyl...	SET	27	0.31272	0.011759	0.17578	0.037627	ohm_methylated_in_adult_cancers	Curated_gene_sets
Curated_gene_sets:reactome_s...141	SET	7	0.54183	0.010379	0.30519	0.037926	reactome_synthesis_of_12_eicosatetraenoic_acid_derivatives	Curated_gene_sets
Curated_gene_sets:smid_breas...5	SET	16	0.34438	0.009971	0.19426	0.038145	smid_breast_cancer_luminal_a_dn	Curated_gene_sets
Curated_gene_sets:reactome_r...103	SET	90	0.15081	0.010336	0.085176	0.038329	reactome_rna_polymerase_i_transcription	Curated_gene_sets
Curated_gene_sets:nojima_sfr...1	SET	24	0.31037	0.011004	0.17539	0.038409	nojima_sfrp2_targets_dn	Curated_gene_sets
Curated_gene_sets:vantveer_b...5	SET	125	0.13642	0.011008	0.077101	0.038427	vantveer_breast_cancer_metastasis_dn	Curated_gene_sets
Curated_gene_sets:kim_pten_t...1	SET	5	0.65858	0.010663	0.37247	0.038525	kim_pten_targets_dn	Curated_gene_sets
Curated_gene_sets:pid_aurora...1	SET	31	0.25722	0.010362	0.14559	0.038646	pid_aurora_a_pathway	Curated_gene_sets
Curated_gene_sets:kegg_glyco...6	SET	15	0.41928	0.011755	0.23735	0.038665	kegg_glycosphingolipid_biosynthesis_ganglio_series	Curated_gene_sets
Curated_gene_sets:biocarta_p...20	SET	8	0.50797	0.010402	0.28762	0.038696	biocarta_plk3_pathway	Curated_gene_sets
Curated_gene_sets:reactome_r...2	SET	84	0.14943	0.0098957	0.084664	0.038792	reactome_rab_gefs_exchange_gtp_for_gdp_on_rabs	Curated_gene_sets
Curated_gene_sets:gargalovic...19	SET	15	0.42254	0.011846	0.23961	0.038921	gargalovic_response_to_oxidized_phospholipids_salmon_dn	Curated_gene_sets
Curated_gene_sets:izadpanah_...1	SET	105	0.15228	0.011268	0.086363	0.038941	izadpanah_stem_cell_adipose_vs_bone_dn	Curated_gene_sets
Curated_gene_sets:pid_cd8_tc...2	SET	51	0.19897	0.010276	0.11288	0.038992	pid_cd8_tcr_pathway	Curated_gene_sets
Curated_gene_sets:florio_neo...1	SET	183	0.11027	0.01075	0.062799	0.039567	florio_neocortex_basal_radial_glia_dn	Curated_gene_sets
Curated_gene_sets:reactome_p...8	SET	15	0.39169	0.010981	0.22327	0.039696	reactome_p75ntr_signals_via_nf_kb	Curated_gene_sets
Curated_gene_sets:ikeda_mir1...1	SET	6	0.72478	0.012854	0.41408	0.040038	ikeda_mir133_targets_dn	Curated_gene_sets
Curated_gene_sets:spielman_l...4	SET	461	0.065423	0.010048	0.037437	0.040281	spielman_lymphoblast_european_vs_asian_up	Curated_gene_sets
Curated_gene_sets:biocarta_t...19	SET	14	0.35565	0.0096327	0.20388	0.040552	biocarta_trka_pathway	Curated_gene_sets
Curated_gene_sets:subtil_pro...	SET	33	0.24759	0.010291	0.14214	0.040776	subtil_progestin_targets	Curated_gene_sets
Curated_gene_sets:reactome_s...142	SET	6	0.58239	0.010329	0.33459	0.040885	reactome_synthesis_of_15_eicosatetraenoic_acid_derivatives	Curated_gene_sets
Curated_gene_sets:ueda_centr...	SET	82	0.16795	0.010989	0.096519	0.040935	ueda_central_clock	Curated_gene_sets
Curated_gene_sets:reactome_k...1	SET	28	0.27433	0.010504	0.15819	0.041446	reactome_keratan_sulfate_biosynthesis	Curated_gene_sets
Curated_gene_sets:ichiba_gra...1	SET	54	0.20659	0.010978	0.1192	0.041545	ichiba_graft_versus_host_disease_35d_dn	Curated_gene_sets
Curated_gene_sets:natsume_re...1	SET	51	0.20174	0.010419	0.11665	0.041876	natsume_response_to_interferon_beta_dn	Curated_gene_sets
Curated_gene_sets:reactome_d...23	SET	17	0.40686	0.012142	0.23536	0.041942	reactome_defective_galnt3_causes_familial_hyperphosphatemic_tumoral_calcinosis_hftc	Curated_gene_sets
Curated_gene_sets:welcsh_brc...1	SET	134	0.11604	0.0096927	0.067223	0.042168	welcsh_brca1_targets_dn	Curated_gene_sets
Curated_gene_sets:verrecchia...6	SET	11	0.47722	0.011458	0.27654	0.042213	verrecchia_response_to_tgfb1_c4	Curated_gene_sets
Curated_gene_sets:reactome_s...118	SET	15	0.34579	0.0096941	0.20058	0.042372	reactome_sting_mediated_induction_of_host_immune_responses	Curated_gene_sets
Curated_gene_sets:reactome_n...16	SET	88	0.14885	0.010088	0.086485	0.042625	reactome_negative_epigenetic_regulation_of_rrna_expression	Curated_gene_sets
Curated_gene_sets:xu_hgf_tar...3	SET	17	0.35254	0.010521	0.20501	0.042757	xu_hgf_targets_induced_by_akt1_6hr	Curated_gene_sets
Curated_gene_sets:kim_wt1_ta...5	SET	450	0.066359	0.010073	0.038604	0.042819	kim_wt1_targets_dn	Curated_gene_sets
Curated_gene_sets:ouellet_ov...1	SET	12	0.39289	0.0098525	0.22902	0.043135	ouellet_ovarian_cancer_invasive_vs_lmp_dn	Curated_gene_sets
Curated_gene_sets:reactome_r...150	SET	8	0.60424	0.012373	0.3525	0.04326	reactome_runx3_regulates_wnt_signaling	Curated_gene_sets
Curated_gene_sets:reactome_a...97	SET	15	0.35239	0.0098793	0.20562	0.043291	reactome_apoptotic_factor_mediated_response	Curated_gene_sets
Curated_gene_sets:doane_brea...3	SET	45	0.23499	0.011402	0.13717	0.043355	doane_breast_cancer_esr1_dn	Curated_gene_sets
Curated_gene_sets:reactome_h...22	SET	227	0.086873	0.0094215	0.05078	0.043569	reactome_hiv_infection	Curated_gene_sets
Curated_gene_sets:reactome_r...3	SET	57	0.17949	0.0097986	0.10494	0.043593	reactome_rab_geranylgeranylation	Curated_gene_sets
Curated_gene_sets:chiang_liv...3	SET	49	0.21513	0.010891	0.12598	0.043861	chiang_liver_cancer_subclass_interferon_dn	Curated_gene_sets
Curated_gene_sets:creighton_...3	SET	478	0.06643	0.010385	0.039073	0.044558	creighton_endocrine_therapy_resistance_1	Curated_gene_sets
Curated_gene_sets:haslinger_...6	SET	16	0.39937	0.011563	0.23493	0.044582	haslinger_b_cll_with_mutated_vh_genes	Curated_gene_sets
Curated_gene_sets:wang_adipo...	SET	24	0.27752	0.0098389	0.16341	0.044732	wang_adipogenic_genes_repressed_by_sirt1	Curated_gene_sets
Curated_gene_sets:graham_cml...3	SET	84	0.16164	0.010704	0.095194	0.044764	graham_cml_dividing_vs_normal_quiescent_dn	Curated_gene_sets
Curated_gene_sets:croonquist...3	SET	71	0.16658	0.010146	0.098267	0.045027	croonquist_nras_signaling_dn	Curated_gene_sets
Curated_gene_sets:reactome_d...43	SET	7	0.4896	0.0093785	0.28898	0.045122	reactome_dex_h_box_helicases_activate_type_i_ifn_and_inflammatory_cytokines_production	Curated_gene_sets
Curated_gene_sets:kegg_arach...	SET	58	0.20142	0.011091	0.11924	0.045609	kegg_arachidonic_acid_metabolism	Curated_gene_sets
Curated_gene_sets:addya_eryt...	SET	72	0.17893	0.010974	0.10618	0.045981	addya_erythroid_differentiation_by_hemin	Curated_gene_sets
Curated_gene_sets:yordy_reci...2	SET	23	0.29369	0.010193	0.1743	0.046008	yordy_reciprocal_regulation_by_ets1_and_sp100_up	Curated_gene_sets
Curated_gene_sets:nojima_sfr...2	SET	31	0.27406	0.011041	0.16277	0.046128	nojima_sfrp2_targets_up	Curated_gene_sets
Curated_gene_sets:reactome_m...4	SET	15	0.40886	0.011462	0.24291	0.046182	reactome_map3k8_tpl2_dependent_mapk1_3_activation	Curated_gene_sets
Curated_gene_sets:reactome_n...32	SET	49	0.2172	0.010996	0.12913	0.046286	reactome_netrin_1_signaling	Curated_gene_sets
Curated_gene_sets:pramoonjag...2	SET	51	0.21139	0.010917	0.12576	0.046406	pramoonjago_sox4_targets_up	Curated_gene_sets
Curated_gene_sets:schlingema...2	SET	35	0.2383	0.0102	0.14179	0.046425	schlingemann_skin_carcinogenesis_tpa_up	Curated_gene_sets
Curated_gene_sets:kobayashi_...1	SET	249	0.084239	0.0095627	0.050158	0.04654	kobayashi_egfr_signaling_24hr_dn	Curated_gene_sets
Curated_gene_sets:yao_tempor...12	SET	13	0.40693	0.010621	0.24237	0.046593	yao_temporal_response_to_progesterone_cluster_3	Curated_gene_sets
Curated_gene_sets:lee_metast...1	SET	43	0.22061	0.010464	0.13141	0.046614	lee_metastasis_and_alternative_splicing_dn	Curated_gene_sets
Curated_gene_sets:turjanski_...1	SET	4	0.67896	0.0098322	0.40471	0.046716	turjanski_mapk11_targets	Curated_gene_sets
Curated_gene_sets:chen_lung_...	SET	26	0.24582	0.0090705	0.14653	0.046727	chen_lung_cancer_survival	Curated_gene_sets
Curated_gene_sets:reactome_a...11	SET	10	0.49071	0.011234	0.29255	0.046744	reactome_acetylcholine_regulates_insulin_secretion	Curated_gene_sets
Curated_gene_sets:browne_hcm...27	SET	44	0.22205	0.010654	0.13266	0.047089	browne_hcmv_infection_8hr_dn	Curated_gene_sets
Curated_gene_sets:kang_fluor...2	SET	21	0.30021	0.0099568	0.17969	0.047396	kang_fluorouracil_resistance_up	Curated_gene_sets
Curated_gene_sets:moreaux_b_...2	SET	78	0.16461	0.010506	0.098572	0.047476	moreaux_b_lymphocyte_maturation_by_taci_up	Curated_gene_sets
Curated_gene_sets:alonso_met...1	SET	24	0.28269	0.010022	0.1693	0.047499	alonso_metastasis_dn	Curated_gene_sets
Curated_gene_sets:gratias_re...	SET	18	0.41813	0.01284	0.25057	0.0476	gratias_retinoblastoma_16q24	Curated_gene_sets
Curated_gene_sets:reactome_d...40	SET	35	0.21348	0.0091374	0.128	0.047684	reactome_detoxification_of_reactive_oxygen_species	Curated_gene_sets
Curated_gene_sets:reactome_t...21	SET	157	0.10021	0.009055	0.060085	0.047688	reactome_the_citric_acid_tca_cycle_and_respiratory_electron_transport	Curated_gene_sets
Curated_gene_sets:iglesias_e...1	SET	12	0.43278	0.010853	0.25959	0.047751	iglesias_e2f_targets_dn	Curated_gene_sets
Curated_gene_sets:engelmann_...1	SET	66	0.17955	0.010544	0.10782	0.047936	engelmann_cancer_progenitors_dn	Curated_gene_sets
Curated_gene_sets:reactome_t...46	SET	91	0.14412	0.0099315	0.086552	0.047957	reactome_toll_like_receptor_tlr1	Curated_gene_sets
Curated_gene_sets:reactome_n...43	SET	11	0.42294	0.010155	0.25403	0.047971	reactome_nf_kb_activation_through_fadd_rip_1_pathway_mediated_by_caspase_8_and_10	Curated_gene_sets
Curated_gene_sets:boyault_li...7	SET	27	0.30028	0.011291	0.18039	0.048007	boyault_liver_cancer_subclass_g2	Curated_gene_sets
Curated_gene_sets:kegg_taste...	SET	48	0.22958	0.011504	0.13798	0.048073	kegg_taste_transduction	Curated_gene_sets
Curated_gene_sets:biocarta_a...21	SET	20	0.33793	0.010938	0.20312	0.048091	biocarta_atm_pathway	Curated_gene_sets
Curated_gene_sets:reactome_a...2	SET	5	0.58353	0.0094475	0.35099	0.048212	reactome_abacavir_metabolism	Curated_gene_sets
Curated_gene_sets:reactome_c...91	SET	66	0.16689	0.0098012	0.10039	0.048222	reactome_copii_mediated_vesicle_transport	Curated_gene_sets
Curated_gene_sets:kegg_hedge...	SET	55	0.19499	0.010457	0.11736	0.04832	kegg_hedgehog_signaling_pathway	Curated_gene_sets
Curated_gene_sets:charafe_br...4	SET	366	0.073698	0.010111	0.044359	0.048326	charafe_breast_cancer_luminal_vs_basal_up	Curated_gene_sets
Curated_gene_sets:wiederscha...	SET	57	0.19342	0.010559	0.11657	0.048533	wiederschain_targets_of_bmi1_and_pcgf2	Curated_gene_sets
Curated_gene_sets:gargalovic...24	SET	32	0.25586	0.010472	0.15429	0.048635	gargalovic_response_to_oxidized_phospholipids_yellow_up	Curated_gene_sets
Curated_gene_sets:pid_nfat_3...	SET	53	0.1988	0.010466	0.1199	0.048659	pid_nfat_3pathway	Curated_gene_sets
Curated_gene_sets:hoffmann_p...2	SET	27	0.28044	0.010545	0.16944	0.048963	hoffmann_pre_bi_to_large_pre_bii_lymphocyte_up	Curated_gene_sets
Curated_gene_sets:coates_mac...1	SET	77	0.17247	0.010937	0.10422	0.048981	coates_macrophage_m1_vs_m2_dn	Curated_gene_sets
Curated_gene_sets:biocarta_t...1	SET	14	0.39427	0.010679	0.23856	0.049202	biocarta_tall1_pathway	Curated_gene_sets
Curated_gene_sets:tomlins_me...2	SET	13	0.38539	0.010059	0.23416	0.049906	tomlins_metastasis_up	Curated_gene_sets
Curated_gene_sets:kim_wt1_ta...1	SET	210	0.091388	0.0095372	0.055608	0.050156	kim_wt1_targets_12hr_dn	Curated_gene_sets
Curated_gene_sets:reactome_b...19	SET	8	0.59038	0.01209	0.3601	0.050564	reactome_binding_of_tcf_lef	Curated_gene_sets
Curated_gene_sets:biocarta_m...12	SET	10	0.49667	0.011371	0.30323	0.050724	biocarta_monocyte_pathway	Curated_gene_sets
Curated_gene_sets:reactome_n...44	SET	12	0.39882	0.010001	0.24358	0.050791	reactome_nf_kb_is_activated_and_signals_survival	Curated_gene_sets
Curated_gene_sets:reactome_n...30	SET	33	0.22399	0.0093096	0.13681	0.050802	reactome_negative_regulators_of_ddx58_ifih1_signaling	Curated_gene_sets
Curated_gene_sets:reactome_n...78	SET	57	0.17249	0.009416	0.1055	0.051039	reactome_nucleosome_assembly	Curated_gene_sets
Curated_gene_sets:reactome_c...68	SET	5	0.64885	0.010505	0.39775	0.051425	reactome_clec7a_inflammasome_pathway	Curated_gene_sets
Curated_gene_sets:reactome_s...163	SET	8	0.48749	0.0099827	0.29888	0.051449	reactome_synthesis_of_pg	Curated_gene_sets
Curated_gene_sets:reactome_m...38	SET	53	0.16639	0.0087594	0.10213	0.051647	reactome_metabolism_of_non_coding_rna	Curated_gene_sets
Curated_gene_sets:reactome_i...7	SET	22	0.27748	0.0094193	0.17067	0.051998	reactome_incretin_synthesis_secretion_and_inactivation	Curated_gene_sets
Curated_gene_sets:johnstone_...2	SET	6	0.60625	0.010752	0.37451	0.052755	johnstone_parvb_targets_1_up	Curated_gene_sets
Curated_gene_sets:myllykanga...10	SET	14	0.40431	0.010951	0.24988	0.05284	myllykangas_amplification_hot_spot_24	Curated_gene_sets
Curated_gene_sets:reactome_i...75	SET	5	0.46726	0.007565	0.28923	0.053107	reactome_irf3_mediated_activation_of_type_1_ifn	Curated_gene_sets
Curated_gene_sets:hoffman_cl...2	SET	10	0.49707	0.01138	0.3077	0.053115	hoffman_clock_targets_up	Curated_gene_sets
Curated_gene_sets:reactome_i...26	SET	30	0.27822	0.011026	0.17235	0.053241	reactome_interaction_between_l1_and_ankyrins	Curated_gene_sets
Curated_gene_sets:visala_res...2	SET	14	0.33202	0.0089928	0.2058	0.053344	visala_response_to_heat_shock_and_aging_up	Curated_gene_sets
Curated_gene_sets:galluzzi_p...2	SET	23	0.29285	0.010164	0.18159	0.05342	galluzzi_prevent_mitochondial_permeabilization	Curated_gene_sets
Curated_gene_sets:reactome_e...23	SET	17	0.3477	0.010377	0.21591	0.053666	reactome_ephrin_signaling	Curated_gene_sets
Curated_gene_sets:reactome_p...60	SET	31	0.26802	0.010797	0.16646	0.053698	reactome_plasma_lipoprotein_remodeling	Curated_gene_sets
Curated_gene_sets:reactome_d...38	SET	42	0.20222	0.0094797	0.12576	0.053928	reactome_depurination	Curated_gene_sets
Curated_gene_sets:hummerich_...4	SET	16	0.32749	0.0094821	0.20375	0.054004	hummerich_malignant_skin_tumor_up	Curated_gene_sets
Curated_gene_sets:martinez_r...6	SET	266	0.077483	0.009087	0.048305	0.054363	martinez_response_to_trabectedin_dn	Curated_gene_sets
Curated_gene_sets:reactome_f...40	SET	33	0.20169	0.008383	0.12575	0.054373	reactome_formation_of_the_early_elongation_complex	Curated_gene_sets
Curated_gene_sets:nikolsky_b...18	SET	31	0.45029	0.01814	0.28083	0.054427	nikolsky_breast_cancer_20q11_amplicon	Curated_gene_sets
Curated_gene_sets:boylan_mul...2	SET	33	0.2109	0.0087656	0.13157	0.054487	boylan_multiple_myeloma_c_cluster_up	Curated_gene_sets
Curated_gene_sets:reactome_p...111	SET	5	0.62386	0.0101	0.38923	0.0545	reactome_ptk6_regulates_proteins_involved_in_rna_processing	Curated_gene_sets
Curated_gene_sets:chiaretti_...1	SET	66	0.15188	0.0089198	0.094832	0.05463	chiaretti_acute_lymphoblastic_leukemia_zap70	Curated_gene_sets
Curated_gene_sets:naderi_bre...2	SET	47	0.19941	0.0098875	0.12453	0.054661	naderi_breast_cancer_prognosis_up	Curated_gene_sets
Curated_gene_sets:winter_hyp...3	SET	91	0.13549	0.0093373	0.084822	0.055101	winter_hypoxia_up	Curated_gene_sets
Curated_gene_sets:reactome_s...66	SET	213	0.094791	0.0099619	0.059364	0.055167	reactome_signaling_by_notch	Curated_gene_sets
Curated_gene_sets:suzuki_amp...	SET	17	0.36439	0.010875	0.22825	0.055204	suzuki_amplified_in_oral_cancer	Curated_gene_sets
Curated_gene_sets:chung_blis...1	SET	42	0.20723	0.0097147	0.12984	0.055245	chung_blister_cytotoxicity_dn	Curated_gene_sets
Curated_gene_sets:liu_il13_p...	SET	15	0.34215	0.0095921	0.21443	0.055297	liu_il13_priming_model	Curated_gene_sets
Curated_gene_sets:hinata_nfk...3	SET	84	0.14733	0.0097566	0.092425	0.055471	hinata_nfkb_targets_keratinocyte_up	Curated_gene_sets
Curated_gene_sets:lau_apopto...1	SET	5	0.49154	0.0079582	0.3086	0.05561	lau_apoptosis_cdkn2a_dn	Curated_gene_sets
Curated_gene_sets:turashvili...6	SET	73	0.16095	0.009939	0.1011	0.055702	turashvili_breast_ductal_carcinoma_vs_lobular_normal_up	Curated_gene_sets
Curated_gene_sets:zirn_treti...1	SET	6	0.61858	0.010971	0.38878	0.055806	zirn_tretinoin_response_dn	Curated_gene_sets
Curated_gene_sets:reactome_s...95	SET	5	0.60681	0.0098244	0.38174	0.055971	reactome_signalling_to_p38_via_rit_and_rin	Curated_gene_sets
Curated_gene_sets:pid_cd40_p...	SET	29	0.25575	0.0099659	0.16131	0.056439	pid_cd40_pathway	Curated_gene_sets
Curated_gene_sets:pid_foxo_p...	SET	48	0.18935	0.0094879	0.11953	0.056594	pid_foxo_pathway	Curated_gene_sets
Curated_gene_sets:kuninger_i...1	SET	42	0.21762	0.010202	0.13747	0.056724	kuninger_igf1_vs_pdgfb_targets_dn	Curated_gene_sets
Curated_gene_sets:hoshida_li...2	SET	58	0.17516	0.0096453	0.11068	0.056768	hoshida_liver_cancer_late_recurrence_up	Curated_gene_sets
Curated_gene_sets:grandvaux_...3	SET	14	0.34246	0.0092755	0.21645	0.056813	grandvaux_irf3_targets_up	Curated_gene_sets
Curated_gene_sets:reactome_m...94	SET	79	0.143	0.0091852	0.090623	0.05729	reactome_myd88_cascade_initiated_on_plasma_membrane	Curated_gene_sets
Curated_gene_sets:kim_respon...2	SET	115	0.12021	0.0093066	0.076255	0.057478	kim_response_to_tsa_and_decitabine_up	Curated_gene_sets
Curated_gene_sets:amit_egf_r...12	SET	37	0.22495	0.0098991	0.14278	0.05758	amit_egf_response_60_mcf10a	Curated_gene_sets
Curated_gene_sets:stearman_l...1	SET	58	0.17287	0.0095192	0.1099	0.057873	stearman_lung_cancer_early_vs_late_dn	Curated_gene_sets
Curated_gene_sets:aston_majo...1	SET	151	0.10588	0.0093839	0.067397	0.05811	aston_major_depressive_disorder_dn	Curated_gene_sets
Curated_gene_sets:rickman_he...2	SET	37	0.23954	0.010541	0.15251	0.058139	rickman_head_and_neck_cancer_b	Curated_gene_sets
Curated_gene_sets:nikolsky_m...	SET	94	0.13484	0.0094437	0.085941	0.058333	nikolsky_mutated_and_amplified_in_breast_cancer	Curated_gene_sets
Curated_gene_sets:biocarta_n...4	SET	19	0.30744	0.0096993	0.19604	0.058424	biocarta_nfkb_pathway	Curated_gene_sets
Curated_gene_sets:jaeger_met...1	SET	248	0.08525	0.0096584	0.054429	0.058652	jaeger_metastasis_dn	Curated_gene_sets
Curated_gene_sets:shin_b_cel...5	SET	11	0.4546	0.010915	0.29062	0.05889	shin_b_cell_lymphoma_cluster_6	Curated_gene_sets
Curated_gene_sets:pyeon_canc...2	SET	160	0.10689	0.0097496	0.068349	0.058932	pyeon_cancer_head_and_neck_vs_cervical_up	Curated_gene_sets
Curated_gene_sets:reactome_a...21	SET	46	0.20536	0.010074	0.13153	0.059226	reactome_activated_pkn1_stimulates_transcription_of_ar_androgen_receptor_regulated_genes_klk2_and_klk3	Curated_gene_sets
Curated_gene_sets:reactome_t...72	SET	67	0.14119	0.0083544	0.09048	0.059329	reactome_transcription_of_the_hiv_genome	Curated_gene_sets
Curated_gene_sets:cheok_resp...8	SET	11	0.3531	0.0084779	0.22645	0.059479	cheok_response_to_mercaptopurine_up	Curated_gene_sets
Curated_gene_sets:reactome_t...59	SET	14	0.29787	0.0080679	0.19137	0.0598	reactome_traf3_dependent_irf_activation_pathway	Curated_gene_sets
Curated_gene_sets:guo_target...	SET	91	0.14079	0.0097024	0.090577	0.060057	guo_targets_of_irs1_and_irs2	Curated_gene_sets
Curated_gene_sets:wang_thoc1...2	SET	5	0.6018	0.0097432	0.38744	0.060189	wang_thoc1_targets_up	Curated_gene_sets
Curated_gene_sets:pid_vegf_v...	SET	9	0.50695	0.01101	0.32655	0.060288	pid_vegf_vegfr_pathway	Curated_gene_sets
Curated_gene_sets:reactome_v...3	SET	7	0.56847	0.010889	0.36652	0.060462	reactome_vegf_ligand_receptor_interactions	Curated_gene_sets
Curated_gene_sets:bernard_pp...1	SET	56	0.19207	0.010393	0.12421	0.061024	bernard_ppapdc1b_targets_dn	Curated_gene_sets
Curated_gene_sets:wallace_ja...	SET	22	0.22685	0.0077005	0.1469	0.061277	wallace_jak2_targets_up	Curated_gene_sets
Curated_gene_sets:zheng_foxp...3	SET	12	0.3782	0.0094842	0.24517	0.061475	zheng_foxp3_targets_in_t_lymphocyte_up	Curated_gene_sets
Curated_gene_sets:ivanova_he...5	SET	180	0.10018	0.009687	0.065034	0.061733	ivanova_hematopoiesis_stem_cell	Curated_gene_sets
Curated_gene_sets:reactome_r...105	SET	31	0.1995	0.008037	0.12956	0.061817	reactome_rna_polymerase_i_transcription_termination	Curated_gene_sets
Curated_gene_sets:reactome_r...102	SET	71	0.14642	0.0089176	0.095138	0.061906	reactome_rna_polymerase_i_promoter_escape	Curated_gene_sets
Curated_gene_sets:reactome_r...113	SET	28	0.20982	0.0080339	0.13652	0.062162	reactome_rna_polymerase_iii_transcription_initiation_from_type_1_promoter	Curated_gene_sets
Curated_gene_sets:chiang_liv...5	SET	25	0.25189	0.0091142	0.16446	0.062821	chiang_liver_cancer_subclass_polysomy7_dn	Curated_gene_sets
Curated_gene_sets:busa_sam68...1	SET	7	0.52906	0.010134	0.34551	0.062863	busa_sam68_targets_dn	Curated_gene_sets
Curated_gene_sets:hinata_nfk...1	SET	80	0.14462	0.0093472	0.094509	0.062991	hinata_nfkb_targets_fibroblast_up	Curated_gene_sets
Curated_gene_sets:reactome_f...38	SET	72	0.15652	0.0095994	0.10234	0.063088	reactome_formation_of_the_beta_catenin	Curated_gene_sets
Curated_gene_sets:reactome_m...67	SET	60	0.15143	0.0084804	0.099231	0.063514	reactome_mitochondrial_protein_import	Curated_gene_sets
Curated_gene_sets:wong_prote...	SET	48	0.17081	0.0085587	0.11198	0.063592	wong_proteasome_gene_module	Curated_gene_sets
Curated_gene_sets:reactome_s...98	SET	11	0.31245	0.007502	0.2054	0.064115	reactome_slbp_dependent_processing_of_replication_dependent_histone_pre_mrnas	Curated_gene_sets
Curated_gene_sets:zhu_cmv_8_...2	SET	41	0.21457	0.0099384	0.14107	0.064135	zhu_cmv_8_hr_up	Curated_gene_sets
Curated_gene_sets:biocarta_m...7	SET	7	0.5724	0.010965	0.3765	0.064224	biocarta_melanocyte_pathway	Curated_gene_sets
Curated_gene_sets:shedden_lu...4	SET	440	0.059216	0.0088904	0.039	0.064473	shedden_lung_cancer_poor_survival_a6	Curated_gene_sets
Curated_gene_sets:reactome_r...81	SET	109	0.10529	0.0079377	0.069374	0.064547	reactome_respiratory_electron_transport_atp_synthesis_by_chemiosmotic_coupling_and_heat_production_by_uncoupling_proteins	Curated_gene_sets
Curated_gene_sets:biocarta_t...13	SET	19	0.32725	0.010324	0.21575	0.064663	biocarta_tid_pathway	Curated_gene_sets
Curated_gene_sets:croonquist...8	SET	50	0.19856	0.010154	0.13095	0.064725	croonquist_stromal_stimulation_up	Curated_gene_sets
Curated_gene_sets:dazard_uv_...3	SET	21	0.26318	0.0087288	0.17386	0.065053	dazard_uv_response_cluster_g24	Curated_gene_sets
Curated_gene_sets:boyault_li...16	SET	64	0.15294	0.0088454	0.10107	0.06512	boyault_liver_cancer_subclass_g6_up	Curated_gene_sets
Curated_gene_sets:reactome_i...76	SET	12	0.32703	0.008201	0.21617	0.065167	reactome_irf3_mediated_induction_of_type_i_ifn	Curated_gene_sets
Curated_gene_sets:roy_wound_...1	SET	19	0.32072	0.010118	0.21229	0.065433	roy_wound_blood_vessel_dn	Curated_gene_sets
Curated_gene_sets:gryder_pax...3	SET	438	0.064654	0.0096852	0.042931	0.066041	gryder_pax3foxo1_top_enhancers	Curated_gene_sets
Curated_gene_sets:nikolsky_b...3	SET	45	0.30128	0.014618	0.20043	0.066406	nikolsky_breast_cancer_12q13_q21_amplicon	Curated_gene_sets
Curated_gene_sets:ginestier_...3	SET	311	0.066124	0.0083751	0.044001	0.066456	ginestier_breast_cancer_znf217_amplified_dn	Curated_gene_sets
Curated_gene_sets:reactome_d...12	SET	27	0.27753	0.010435	0.18501	0.066802	reactome_dectin_2_family	Curated_gene_sets
Curated_gene_sets:reactome_p...6	SET	12	0.37199	0.0093285	0.24853	0.067238	reactome_p75ntr_recruits_signalling_complexes	Curated_gene_sets
Curated_gene_sets:reactome_f...49	SET	10	0.43937	0.010059	0.29403	0.067558	reactome_free_fatty_acids_regulate_insulin_secretion	Curated_gene_sets
Curated_gene_sets:durchdewal...1	SET	249	0.081755	0.0092808	0.054714	0.067566	durchdewald_skin_carcinogenesis_dn	Curated_gene_sets
Curated_gene_sets:lim_mammar...3	SET	13	0.37354	0.0097495	0.25007	0.067629	lim_mammary_luminal_progenitor_dn	Curated_gene_sets
Curated_gene_sets:dorn_adeno...8	SET	13	0.33853	0.0088358	0.22666	0.067651	dorn_adenovirus_infection_48hr_up	Curated_gene_sets
Curated_gene_sets:durchdewal...2	SET	78	0.1408	0.0089863	0.0943	0.067715	durchdewald_skin_carcinogenesis_up	Curated_gene_sets
Curated_gene_sets:reactome_p...115	SET	12	0.34287	0.0085983	0.22975	0.067807	reactome_purine_ribonucleoside_monophosphate_biosynthesis	Curated_gene_sets
Curated_gene_sets:mccabe_hox...1	SET	19	0.27056	0.0085359	0.18132	0.067837	mccabe_hoxc6_targets_cancer_dn	Curated_gene_sets
Curated_gene_sets:reactome_g...59	SET	118	0.11626	0.0091168	0.078024	0.068117	reactome_glycosaminoglycan_metabolism	Curated_gene_sets
Curated_gene_sets:mikkelsen_...12	SET	53	0.17774	0.0093569	0.11932	0.068175	mikkelsen_ips_icp_with_h3k27me3	Curated_gene_sets
Curated_gene_sets:gentile_uv...3	SET	60	0.18041	0.010104	0.12114	0.068213	gentile_uv_low_dose_dn	Curated_gene_sets
Curated_gene_sets:mootha_tca	SET	15	0.27936	0.007832	0.18767	0.068303	mootha_tca	Curated_gene_sets
Curated_gene_sets:croonquist...1	SET	95	0.12266	0.0086357	0.082441	0.068407	croonquist_il6_deprivation_dn	Curated_gene_sets
Curated_gene_sets:liang_hema...3	SET	16	0.31422	0.0090979	0.21137	0.068566	liang_hematopoiesis_stem_cell_number_qtl	Curated_gene_sets
Curated_gene_sets:gaussmann_...8	SET	37	0.21882	0.0096291	0.14731	0.068719	gaussmann_mll_af4_fusion_targets_d_up	Curated_gene_sets
Curated_gene_sets:whiteside_...2	SET	11	0.38047	0.0091352	0.25667	0.069135	whiteside_cisplatin_resistance_up	Curated_gene_sets
Curated_gene_sets:browne_hcm...3	SET	95	0.1348	0.0094902	0.091003	0.069284	browne_hcmv_infection_12hr_dn	Curated_gene_sets
Curated_gene_sets:reactome_r...62	SET	30	0.22418	0.0088847	0.15137	0.069305	reactome_regulation_of_tnfr1_signaling	Curated_gene_sets
Curated_gene_sets:pid_tcr_ca...	SET	27	0.24198	0.0090987	0.16383	0.069849	pid_tcr_calcium_pathway	Curated_gene_sets
Curated_gene_sets:camps_colo...2	SET	87	0.15437	0.010403	0.10466	0.070113	camps_colon_cancer_copy_number_up	Curated_gene_sets
Curated_gene_sets:reactome_a...17	SET	7	0.43966	0.0084218	0.29819	0.070197	reactome_activated_ntrk2_signals_through_pi3k	Curated_gene_sets
Curated_gene_sets:pid_hdac_c...1	SET	61	0.14724	0.0083142	0.10007	0.070612	pid_hdac_classi_pathway	Curated_gene_sets
Curated_gene_sets:huang_dasa...2	SET	78	0.15686	0.010011	0.10667	0.070716	huang_dasatinib_resistance_up	Curated_gene_sets
Curated_gene_sets:turashvili...3	SET	179	0.10074	0.0097146	0.068524	0.070762	turashvili_breast_ductal_carcinoma_vs_ductal_normal_dn	Curated_gene_sets
Curated_gene_sets:blalock_al...4	SET	1577	0.031506	0.0086774	0.021456	0.071011	blalock_alzheimers_disease_up	Curated_gene_sets
Curated_gene_sets:huang_gata...1	SET	71	0.14151	0.0086183	0.096448	0.071172	huang_gata2_targets_dn	Curated_gene_sets
Curated_gene_sets:reactome_e...13	SET	16	0.32631	0.0094477	0.22261	0.071358	reactome_elevation_of_cytosolic_ca2plus_levels	Curated_gene_sets
Curated_gene_sets:mulligan_n...1	SET	8	0.49628	0.010163	0.3388	0.071497	mulligan_ntf3_signaling_via_insr_and_igf1r_dn	Curated_gene_sets
Curated_gene_sets:reactome_e...25	SET	21	0.25147	0.0083404	0.17176	0.07159	reactome_er_quality_control_compartment_erqc	Curated_gene_sets
Curated_gene_sets:fournier_a...4	SET	22	0.25837	0.0087707	0.17673	0.071878	fournier_acinar_development_late_dn	Curated_gene_sets
Curated_gene_sets:goldrath_a...	SET	333	0.066224	0.0086744	0.045345	0.072094	goldrath_antigen_response	Curated_gene_sets
Curated_gene_sets:berenjeno_...1	SET	48	0.19051	0.0095456	0.1307	0.072489	berenjeno_rock_signaling_not_via_rhoa_dn	Curated_gene_sets
Curated_gene_sets:reactome_n...42	SET	459	0.058291	0.008934	0.039993	0.07249	reactome_neutrophil_degranulation	Curated_gene_sets
Curated_gene_sets:petrova_pr...2	SET	25	0.25231	0.0091294	0.17321	0.072614	petrova_prox1_targets_up	Curated_gene_sets
Curated_gene_sets:dacosta_er...2	SET	28	0.2365	0.0090555	0.16256	0.072866	dacosta_ercc3_allele_xpcs_vs_ttd_up	Curated_gene_sets
Curated_gene_sets:pid_il8_cx...2	SET	34	0.22368	0.0094365	0.15384	0.072977	pid_il8_cxcr2_pathway	Curated_gene_sets
Curated_gene_sets:sesto_resp...7	SET	39	0.20346	0.0091916	0.14033	0.073553	sesto_response_to_uv_c6	Curated_gene_sets
Curated_gene_sets:naishiro_c...	SET	8	0.51339	0.010513	0.35453	0.073807	naishiro_ctnnb1_targets_with_lef1_motif	Curated_gene_sets
Curated_gene_sets:jaatinen_h...1	SET	221	0.085923	0.009196	0.059409	0.074054	jaatinen_hematopoietic_stem_cell_dn	Curated_gene_sets
Curated_gene_sets:pid_ilk_pa...	SET	44	0.17538	0.0084147	0.12134	0.074188	pid_ilk_pathway	Curated_gene_sets
Curated_gene_sets:jackson_dn...1	SET	19	0.29017	0.0091545	0.20079	0.074214	jackson_dnmt1_targets_dn	Curated_gene_sets
Curated_gene_sets:reactome_l...10	SET	7	0.47429	0.0090852	0.32837	0.074329	reactome_linoleic_acid_la_metabolism	Curated_gene_sets
Curated_gene_sets:rodwell_ag...4	SET	460	0.058453	0.0089682	0.040545	0.074704	rodwell_aging_kidney_up	Curated_gene_sets
Curated_gene_sets:tarte_plas...3	SET	299	0.065826	0.0081776	0.045681	0.074804	tarte_plasma_cell_vs_plasmablast_dn	Curated_gene_sets
Curated_gene_sets:biocarta_e...5	SET	26	0.22928	0.0084602	0.15915	0.074855	biocarta_egf_pathway	Curated_gene_sets
Curated_gene_sets:reactome_i...40	SET	138	0.10339	0.0087634	0.071854	0.075097	reactome_interleukin_1_family_signaling	Curated_gene_sets
Curated_gene_sets:wang_clim2...2	SET	219	0.07897	0.008414	0.054901	0.075166	wang_clim2_targets_up	Curated_gene_sets
Curated_gene_sets:reactome_r...117	SET	9	0.37353	0.0081127	0.26018	0.075558	reactome_robo_receptors_bind_akap5	Curated_gene_sets
Curated_gene_sets:gross_hypo...2	SET	135	0.11175	0.0093694	0.077892	0.075693	gross_hypoxia_via_elk3_and_hif1a_up	Curated_gene_sets
Curated_gene_sets:chen_etv5_...1	SET	24	0.26579	0.0094232	0.1853	0.075741	chen_etv5_targets_sertoli	Curated_gene_sets
Curated_gene_sets:galindo_im...	SET	78	0.14048	0.0089657	0.098166	0.076223	galindo_immune_response_to_enterotoxin	Curated_gene_sets
Curated_gene_sets:kokkinakis...4	SET	116	0.11823	0.0091927	0.082624	0.076239	kokkinakis_methionine_deprivation_96hr_up	Curated_gene_sets
Curated_gene_sets:reactome_k...3	SET	34	0.20362	0.00859	0.14238	0.076354	reactome_keratan_sulfate_keratin_metabolism	Curated_gene_sets
Curated_gene_sets:reactome_p...72	SET	89	0.12766	0.0087007	0.089361	0.076572	reactome_post_translational_modification	Curated_gene_sets
Curated_gene_sets:riggins_ta...2	SET	57	0.1744	0.0095203	0.12212	0.07665	riggins_tamoxifen_resistance_up	Curated_gene_sets
Curated_gene_sets:kegg_basal...2	SET	31	0.2136	0.008605	0.14965	0.076757	kegg_basal_transcription_factors	Curated_gene_sets
Curated_gene_sets:reactome_l...19	SET	33	0.19969	0.0082996	0.14001	0.076911	reactome_lysosome_vesicle_biogenesis	Curated_gene_sets
Curated_gene_sets:reactome_a...58	SET	730	0.045669	0.0087627	0.03205	0.077093	reactome_adaptive_immune_system	Curated_gene_sets
Curated_gene_sets:nunoda_res...1	SET	13	0.33266	0.0086825	0.23355	0.07718	nunoda_response_to_dasatinib_imatinib_dn	Curated_gene_sets
Curated_gene_sets:rao_bound_...3	SET	480	0.055717	0.0087277	0.039121	0.077198	rao_bound_by_sall4_isoform_b	Curated_gene_sets
Curated_gene_sets:kim_mycl1_...1	SET	19	0.28105	0.0088668	0.19744	0.077311	kim_mycl1_amplification_targets_dn	Curated_gene_sets
Curated_gene_sets:rashi_resp...1	SET	36	0.18925	0.0082149	0.13298	0.077355	rashi_response_to_ionizing_radiation_1	Curated_gene_sets
Curated_gene_sets:schoen_nfk...	SET	34	0.22001	0.0092814	0.1546	0.077367	schoen_nfkb_signaling	Curated_gene_sets
Curated_gene_sets:kim_germin...1	SET	12	0.36312	0.0091061	0.25541	0.077557	kim_germinal_center_t_helper_dn	Curated_gene_sets
Curated_gene_sets:fontaine_t...2	SET	34	0.22488	0.0094871	0.15823	0.077634	fontaine_thyroid_tumor_uncertain_malignancy_up	Curated_gene_sets
Curated_gene_sets:nakayama_s...4	SET	83	0.13056	0.0085945	0.091958	0.077847	nakayama_soft_tissue_tumors_pca2_up	Curated_gene_sets
Curated_gene_sets:reactome_w...4	SET	25	0.23237	0.0084079	0.16367	0.077849	reactome_wnt_ligand_biogenesis_and_trafficking	Curated_gene_sets
Curated_gene_sets:cui_glucos...	SET	61	0.15448	0.0087229	0.10889	0.078014	cui_glucose_deprivation	Curated_gene_sets
Curated_gene_sets:reactome_r...80	SET	89	0.11071	0.0075455	0.078111	0.078204	reactome_respiratory_electron_transport	Curated_gene_sets
Curated_gene_sets:reactome_i...64	SET	50	0.17572	0.0089859	0.12405	0.078315	reactome_intrinsic_pathway_for_apoptosis	Curated_gene_sets
Curated_gene_sets:lenaour_de...1	SET	123	0.10521	0.0084227	0.074407	0.078682	lenaour_dendritic_cell_maturation_dn	Curated_gene_sets
Curated_gene_sets:nakamura_l...1	SET	8	0.47373	0.0097008	0.33517	0.078777	nakamura_lung_cancer	Curated_gene_sets
Curated_gene_sets:hernandez_...4	SET	20	0.27136	0.0087832	0.19211	0.078906	hernandez_aberrant_mitosis_by_docetacel_4nm_up	Curated_gene_sets
Curated_gene_sets:gaussmann_...6	SET	161	0.093593	0.0085633	0.066339	0.079154	gaussmann_mll_af4_fusion_targets_c_up	Curated_gene_sets
Curated_gene_sets:scian_cell...1	SET	22	0.21194	0.0071944	0.1503	0.079261	scian_cell_cycle_targets_of_tp53_and_tp73_dn	Curated_gene_sets
Curated_gene_sets:reactome_c...110	SET	12	0.32259	0.0080897	0.2291	0.079561	reactome_cytochrome_c_mediated_apoptotic_response	Curated_gene_sets
Curated_gene_sets:reactome_d...71	SET	67	0.14627	0.0086545	0.10391	0.079623	reactome_dna_double_strand_break_response	Curated_gene_sets
Curated_gene_sets:graham_nor...2	SET	60	0.15092	0.0084518	0.10729	0.07977	graham_normal_quiescent_vs_normal_dividing_up	Curated_gene_sets
Curated_gene_sets:lee_calori...1	SET	45	0.16514	0.0080124	0.11747	0.079911	lee_calorie_restriction_muscle_dn	Curated_gene_sets
Curated_gene_sets:rampon_enr...1	SET	10	0.39589	0.0090634	0.28176	0.080005	rampon_enriched_learning_environment_early_dn	Curated_gene_sets
Curated_gene_sets:reactome_r...1	SET	21	0.26498	0.0087884	0.18866	0.080087	reactome_ra_biosynthesis_pathway	Curated_gene_sets
Curated_gene_sets:bild_src_o...	SET	58	0.15195	0.0083674	0.1082	0.080111	bild_src_oncogenic_signature	Curated_gene_sets
Curated_gene_sets:biocarta_p...2	SET	8	0.46083	0.0094366	0.32817	0.080131	biocarta_p35alzheimers_pathway	Curated_gene_sets
Curated_gene_sets:reactome_t...44	SET	89	0.11959	0.0081505	0.08556	0.081112	reactome_toll_like_receptor_9_tlr9_cascade	Curated_gene_sets
Curated_gene_sets:reactome_r...53	SET	70	0.13502	0.0081655	0.097136	0.082268	reactome_regulation_of_pten_stability_and_activity	Curated_gene_sets
Curated_gene_sets:enk_uv_res...1	SET	502	0.05487	0.0087846	0.03951	0.082457	enk_uv_response_epidermis_dn	Curated_gene_sets
Curated_gene_sets:dodd_nasop...1	SET	1312	0.033135	0.0083869	0.023893	0.082757	dodd_nasopharyngeal_carcinoma_dn	Curated_gene_sets
Curated_gene_sets:takao_resp...2	SET	78	0.12256	0.0078225	0.088425	0.08287	takao_response_to_uvb_radiation_up	Curated_gene_sets
Curated_gene_sets:mullighan_...1	SET	228	0.078066	0.0084848	0.056381	0.083093	mullighan_mll_signature_1_dn	Curated_gene_sets
Curated_gene_sets:wong_mitoc...	SET	212	0.070277	0.0073684	0.050854	0.083506	wong_mitochondria_gene_module	Curated_gene_sets
Curated_gene_sets:gargalovic...2	SET	33	0.21428	0.0089061	0.15541	0.083993	gargalovic_response_to_oxidized_phospholipids_black_up	Curated_gene_sets
Curated_gene_sets:creighton_...7	SET	456	0.056926	0.0086969	0.041402	0.08458	creighton_endocrine_therapy_resistance_5	Curated_gene_sets
Curated_gene_sets:biocarta_m...15	SET	6	0.40917	0.0072567	0.29761	0.084599	biocarta_msp_pathway	Curated_gene_sets
Curated_gene_sets:mootha_hum...	SET	411	0.053643	0.0077899	0.039055	0.084802	mootha_human_mitodb_6_2002	Curated_gene_sets
Curated_gene_sets:bosco_epit...	SET	61	0.15554	0.008783	0.11354	0.085369	bosco_epithelial_differentiation_module	Curated_gene_sets
Curated_gene_sets:reactome_i...23	SET	9	0.34015	0.0073879	0.24905	0.086004	reactome_integration_of_provirus	Curated_gene_sets
Curated_gene_sets:plasari_tg...6	SET	194	0.087273	0.0087576	0.063911	0.086051	plasari_tgfb1_targets_10hr_up	Curated_gene_sets
Curated_gene_sets:azare_neop...1	SET	18	0.29081	0.0089303	0.21306	0.086152	azare_neoplastic_transformation_by_stat3_dn	Curated_gene_sets
Curated_gene_sets:sasson_res...4	SET	79	0.129	0.0082854	0.094549	0.086242	sasson_response_to_gonadotrophins_up	Curated_gene_sets
Curated_gene_sets:reactome_t...37	SET	39	0.18089	0.0081718	0.13269	0.086414	reactome_tnf_signaling	Curated_gene_sets
Curated_gene_sets:reactome_b...2	SET	49	0.15966	0.008083	0.11716	0.086491	reactome_base_excision_repair_ap_site_formation	Curated_gene_sets
Curated_gene_sets:reactome_m...76	SET	121	0.099456	0.007897	0.07299	0.086513	reactome_mitotic_prophase	Curated_gene_sets
Curated_gene_sets:reactome_r...138	SET	7	0.46235	0.0088566	0.33943	0.086581	reactome_runx1_regulates_transcription_of_genes_involved_in_differentiation_of_myeloid_cells	Curated_gene_sets
Curated_gene_sets:reactome_r...106	SET	78	0.1117	0.0071292	0.082026	0.086643	reactome_rna_polymerase_ii_pre_transcription_events	Curated_gene_sets
Curated_gene_sets:gross_hypo...7	SET	104	0.11249	0.0082843	0.082609	0.08666	gross_hypoxia_via_hif1a_dn	Curated_gene_sets
Curated_gene_sets:gaussmann_...3	SET	7	0.45243	0.0086666	0.33228	0.086668	gaussmann_mll_af4_fusion_targets_b_dn	Curated_gene_sets
Curated_gene_sets:biocarta_e...7	SET	21	0.26583	0.0088167	0.19595	0.08746	biocarta_eicosanoid_pathway	Curated_gene_sets
Curated_gene_sets:croonquist...5	SET	93	0.11557	0.0080512	0.085204	0.08749	croonquist_nras_vs_stromal_stimulation_dn	Curated_gene_sets
Curated_gene_sets:pid_p75_nt...	SET	61	0.14479	0.0081761	0.10743	0.088866	pid_p75_ntr_pathway	Curated_gene_sets
Curated_gene_sets:reactome_c...19	SET	20	0.26896	0.0087055	0.19963	0.088951	reactome_cd209_dc_sign_signaling	Curated_gene_sets
Curated_gene_sets:caffarel_r...3	SET	56	0.14229	0.0076994	0.1059	0.089538	caffarel_response_to_thc_24hr_5_dn	Curated_gene_sets
Curated_gene_sets:dorn_adeno...2	SET	28	0.20737	0.0079401	0.15437	0.089593	dorn_adenovirus_infection_12hr_up	Curated_gene_sets
Curated_gene_sets:dalessio_t...	SET	19	0.26813	0.0084593	0.19963	0.089619	dalessio_tsa_response	Curated_gene_sets
Curated_gene_sets:ferrando_h...	SET	22	0.24661	0.0083714	0.18361	0.089626	ferrando_hox11_neighbors	Curated_gene_sets
Curated_gene_sets:biocarta_n...2	SET	7	0.49783	0.0095363	0.37067	0.089633	biocarta_neutrophil_pathway	Curated_gene_sets
Curated_gene_sets:mullighan_...6	SET	246	0.070888	0.0079992	0.0528	0.089713	mullighan_npm1_mutated_signature_1_up	Curated_gene_sets
Curated_gene_sets:reactome_s...126	SET	67	0.12475	0.0073814	0.092974	0.089841	reactome_sumoylation_of_chromatin_organization_proteins	Curated_gene_sets
Curated_gene_sets:reactome_a...35	SET	68	0.13378	0.0079745	0.099853	0.090166	reactome_activation_of_nf_kappab_in_b_cells	Curated_gene_sets
Curated_gene_sets:benporath_...6	SET	96	0.12021	0.0085077	0.089749	0.090225	benporath_es_core_nine_correlated	Curated_gene_sets
Curated_gene_sets:yamanaka_g...2	SET	11	0.33626	0.0080736	0.25162	0.090721	yamanaka_glioblastoma_survival_up	Curated_gene_sets
Curated_gene_sets:bowie_resp...1	SET	17	0.24984	0.0074561	0.18697	0.090744	bowie_response_to_extracellular_matrix	Curated_gene_sets
Curated_gene_sets:rankin_ang...1	SET	8	0.46314	0.0094841	0.34661	0.09075	rankin_angiogenic_targets_of_vhl_hif2a_dn	Curated_gene_sets
Curated_gene_sets:graham_cml...4	SET	179	0.083966	0.0080967	0.062996	0.091293	graham_cml_dividing_vs_normal_quiescent_up	Curated_gene_sets
Curated_gene_sets:hollern_so...1	SET	31	0.22029	0.0088746	0.16528	0.091307	hollern_solid_nodular_breast_tumor_dn	Curated_gene_sets
Curated_gene_sets:lopez_meso...2	SET	12	0.30801	0.0077239	0.23113	0.091339	lopez_mesotelioma_survival_time_up	Curated_gene_sets
Curated_gene_sets:reactome_2...	SET	7	0.36042	0.006904	0.27056	0.09142	reactome_2_ltr_circle_formation	Curated_gene_sets
Curated_gene_sets:reactome_s...75	SET	25	0.20808	0.0075292	0.15667	0.092072	reactome_signaling_by_ntrk2_trkb	Curated_gene_sets
Curated_gene_sets:gobert_oli...1	SET	1025	0.036094	0.0081401	0.027194	0.092213	gobert_oligodendrocyte_differentiation_dn	Curated_gene_sets
Curated_gene_sets:pid_trkr_p...	SET	60	0.14589	0.0081701	0.10992	0.092237	pid_trkr_pathway	Curated_gene_sets
Curated_gene_sets:abraham_al...2	SET	26	0.23327	0.0086073	0.17585	0.092349	abraham_alpc_vs_multiple_myeloma_up	Curated_gene_sets
Curated_gene_sets:reactome_m...90	SET	10	0.3537	0.0080973	0.26693	0.092583	reactome_mucopolysaccharidoses	Curated_gene_sets
Curated_gene_sets:lui_target...	SET	35	0.18921	0.0080983	0.14299	0.09289	lui_targets_of_pax8_pparg_fusion	Curated_gene_sets
Curated_gene_sets:reactome_p...64	SET	27	0.23381	0.0087914	0.17693	0.093182	reactome_platelet_calcium_homeostasis	Curated_gene_sets
Curated_gene_sets:reactome_d...73	SET	312	0.058783	0.0074571	0.044494	0.093235	reactome_dna_repair	Curated_gene_sets
Curated_gene_sets:doane_resp...2	SET	168	0.084869	0.0079306	0.064351	0.093621	doane_response_to_androgen_up	Curated_gene_sets
Curated_gene_sets:turashvili...4	SET	43	0.18199	0.008632	0.1382	0.093956	turashvili_breast_ductal_carcinoma_vs_ductal_normal_up	Curated_gene_sets
Curated_gene_sets:reactome_g...5	SET	160	0.08202	0.0074812	0.062337	0.094137	reactome_g2_m_checkpoints	Curated_gene_sets
Curated_gene_sets:howlin_pub...	SET	62	0.14921	0.008494	0.11353	0.094378	howlin_pubertal_mammary_gland	Curated_gene_sets
Curated_gene_sets:tomida_lun...	SET	5	0.54099	0.0087587	0.4128	0.095014	tomida_lung_cancer_poor_survival	Curated_gene_sets
Curated_gene_sets:zhan_multi...17	SET	42	0.19265	0.0090312	0.14704	0.095072	zhan_multiple_myeloma_ms_up	Curated_gene_sets
Curated_gene_sets:nakamura_t...1	SET	586	0.046387	0.0080057	0.035432	0.095241	nakamura_tumor_zone_peripheral_vs_central_dn	Curated_gene_sets
Curated_gene_sets:reactome_c...11	SET	33	0.19464	0.0080897	0.14872	0.095324	reactome_cargo_concentration_in_the_er	Curated_gene_sets
Curated_gene_sets:dorn_adeno...3	SET	43	0.15869	0.0075272	0.12133	0.095448	dorn_adenovirus_infection_24hr_dn	Curated_gene_sets
Curated_gene_sets:nakamura_m...2	SET	42	0.18248	0.0085545	0.1396	0.09559	nakamura_metastasis_model_dn	Curated_gene_sets
Curated_gene_sets:su_pancreas	SET	40	0.16956	0.0077573	0.12973	0.095613	su_pancreas	Curated_gene_sets
Curated_gene_sets:reactome_r...132	SET	6	0.50095	0.0088844	0.38365	0.095824	reactome_runx1_regulates_estrogen_receptor_mediated_transcription	Curated_gene_sets
Curated_gene_sets:kegg_vascu...	SET	112	0.1086	0.0082984	0.083395	0.096422	kegg_vascular_smooth_muscle_contraction	Curated_gene_sets
Curated_gene_sets:moreaux_mu...2	SET	341	0.059924	0.0079411	0.046025	0.096471	moreaux_multiple_myeloma_by_taci_up	Curated_gene_sets
Curated_gene_sets:huang_gata...2	SET	145	0.092198	0.0080089	0.070818	0.096484	huang_gata2_targets_up	Curated_gene_sets
Curated_gene_sets:reactome_u...6	SET	12	0.29476	0.0073919	0.22642	0.096488	reactome_unwinding_of_dna	Curated_gene_sets
Curated_gene_sets:hummerich_...5	SET	98	0.10768	0.0076992	0.082802	0.096737	hummerich_skin_cancer_progression_dn	Curated_gene_sets
Curated_gene_sets:bystrykh_h...1	SET	64	0.13599	0.0078651	0.10471	0.09703	bystrykh_hematopoiesis_stem_cell_and_brain_qtl_cis	Curated_gene_sets
Curated_gene_sets:martin_nfk...1	SET	10	0.32891	0.0075299	0.25336	0.097116	martin_nfkb_targets_dn	Curated_gene_sets
Curated_gene_sets:gargalovic...10	SET	17	0.26699	0.0079679	0.20575	0.09721	gargalovic_response_to_oxidized_phospholipids_grey_up	Curated_gene_sets
Curated_gene_sets:gotzmann_e...1	SET	193	0.079289	0.0079362	0.061281	0.097864	gotzmann_epithelial_to_mesenchymal_transition_dn	Curated_gene_sets
Curated_gene_sets:whitfield_...6	SET	148	0.086408	0.0075826	0.066854	0.098104	whitfield_cell_cycle_s	Curated_gene_sets
Curated_gene_sets:pece_mamma...2	SET	134	0.089003	0.0074345	0.068913	0.098268	pece_mammary_stem_cell_up	Curated_gene_sets
Curated_gene_sets:kegg_alpha...	SET	19	0.24459	0.0077167	0.18939	0.098281	kegg_alpha_linolenic_acid_metabolism	Curated_gene_sets
Curated_gene_sets:baris_thyr...1	SET	54	0.14482	0.0076953	0.11221	0.09843	baris_thyroid_cancer_dn	Curated_gene_sets
Curated_gene_sets:burton_adi...10	SET	42	0.16921	0.0079324	0.13119	0.098567	burton_adipogenesis_7	Curated_gene_sets
Curated_gene_sets:reactome_c...1	SET	138	0.093576	0.0079314	0.072739	0.099148	reactome_c_type_lectin_receptors_clrs	Curated_gene_sets
Curated_gene_sets:pid_integr...5	SET	17	0.29988	0.0089495	0.23322	0.099265	pid_integrin5_pathway	Curated_gene_sets
Curated_gene_sets:reactome_t...54	SET	63	0.12261	0.0070354	0.095382	0.099331	reactome_tp53_regulates_transcription_of_dna_repair_genes	Curated_gene_sets
Curated_gene_sets:reactome_p...109	SET	6	0.44694	0.0079264	0.34852	0.099863	reactome_ptk6_promotes_hif1a_stabilization	Curated_gene_sets
Curated_gene_sets:reactome_r...142	SET	5	0.51744	0.0083775	0.40371	0.099978	reactome_runx2_regulates_chondrocyte_maturation	Curated_gene_sets
Curated_gene_sets:kim_myc_am...2	SET	180	0.07862	0.0076021	0.06135	0.10002	kim_myc_amplification_targets_up	Curated_gene_sets
Curated_gene_sets:enk_uv_res...4	SET	506	0.046437	0.0074632	0.036251	0.10011	enk_uv_response_keratinocyte_up	Curated_gene_sets
Curated_gene_sets:matzuk_mei...	SET	38	0.16154	0.007204	0.12611	0.10011	matzuk_meiotic_and_dna_repair	Curated_gene_sets
Curated_gene_sets:hirsch_cel...2	SET	238	0.072461	0.0080444	0.056654	0.10046	hirsch_cellular_transformation_signature_up	Curated_gene_sets
Curated_gene_sets:biocarta_c...18	SET	20	0.24028	0.0077772	0.18794	0.10054	biocarta_ceramide_pathway	Curated_gene_sets
Curated_gene_sets:elvidge_hy...1	SET	57	0.14122	0.0077094	0.11055	0.10073	elvidge_hypoxia_by_dmog_dn	Curated_gene_sets
Curated_gene_sets:zhang_targ...	SET	84	0.12567	0.008322	0.098402	0.10079	zhang_targets_of_ewsr1_fli1_fusion	Curated_gene_sets
Curated_gene_sets:biocarta_i...14	SET	10	0.34537	0.0079067	0.27045	0.1008	biocarta_il4_pathway	Curated_gene_sets
Curated_gene_sets:shepard_bm...1	SET	195	0.077432	0.0077899	0.060667	0.10092	shepard_bmyb_morpholino_dn	Curated_gene_sets
Curated_gene_sets:shedden_lu...3	SET	65	0.13612	0.0079336	0.10674	0.10112	shedden_lung_cancer_good_survival_a5	Curated_gene_sets
Curated_gene_sets:reactome_f...34	SET	46	0.13252	0.0065006	0.10395	0.1012	reactome_formation_of_hiv_elongation_complex_in_the_absence_of_hiv_tat	Curated_gene_sets
Curated_gene_sets:benporath_...1	SET	626	0.042161	0.0075124	0.033075	0.10121	benporath_cycling_genes	Curated_gene_sets
Curated_gene_sets:senese_hda...3	SET	238	0.071802	0.0079712	0.056344	0.10128	senese_hdac1_targets_dn	Curated_gene_sets
Curated_gene_sets:wang_respo...6	SET	343	0.057203	0.0076024	0.04492	0.10144	wang_response_to_gsk3_inhibitor_sb216763_dn	Curated_gene_sets
Curated_gene_sets:ozanne_ap1...2	SET	17	0.25711	0.0076733	0.20196	0.1015	ozanne_ap1_targets_up	Curated_gene_sets
Curated_gene_sets:grasemann_...	SET	15	0.28257	0.0079217	0.22223	0.10178	grasemann_retinoblastoma_with_6p_amplification	Curated_gene_sets
Curated_gene_sets:lopez_epit...	SET	17	0.23656	0.0070598	0.18607	0.10181	lopez_epithelioid_mesothelioma	Curated_gene_sets
Curated_gene_sets:reactome_a...115	SET	11	0.29322	0.0070402	0.23073	0.1019	reactome_atf6_atf6_alpha_activates_chaperones	Curated_gene_sets
Curated_gene_sets:kyng_respo...3	SET	40	0.16414	0.0075095	0.12917	0.10192	kyng_response_to_h2o2_via_ercc6_dn	Curated_gene_sets
Curated_gene_sets:pid_p38_mk...1	SET	22	0.23917	0.0081189	0.18924	0.10314	pid_p38_mk2_pathway	Curated_gene_sets
Curated_gene_sets:liang_sile...2	SET	10	0.32738	0.0074949	0.25908	0.10319	liang_silenced_by_methylation_dn	Curated_gene_sets
Curated_gene_sets:reactome_a...114	SET	10	0.30198	0.0069135	0.23906	0.10326	reactome_atf6_atf6_alpha_activates_chaperone_genes	Curated_gene_sets
Curated_gene_sets:biocarta_c...20	SET	18	0.23589	0.0072438	0.18682	0.10337	biocarta_chemical_pathway	Curated_gene_sets
Curated_gene_sets:reactome_a...106	SET	18	0.281	0.0086292	0.22264	0.10346	reactome_assembly_of_active_lpl_and_lipc_lipase_complexes	Curated_gene_sets
Curated_gene_sets:iizuka_liv...7	SET	14	0.26223	0.0071026	0.20784	0.10353	iizuka_liver_cancer_progression_l0_l1_up	Curated_gene_sets
Curated_gene_sets:villanueva...2	SET	173	0.075955	0.0072015	0.060248	0.10372	villanueva_liver_cancer_krt19_up	Curated_gene_sets
Curated_gene_sets:reactome_r...115	SET	23	0.2034	0.0070597	0.16144	0.10386	reactome_rna_polymerase_iii_transcription_termination	Curated_gene_sets
Curated_gene_sets:lindgren_b...7	SET	309	0.058935	0.007441	0.046791	0.10392	lindgren_bladder_cancer_cluster_3_up	Curated_gene_sets
Curated_gene_sets:gaussmann_...14	SET	226	0.07157	0.007745	0.056833	0.10397	gaussmann_mll_af4_fusion_targets_g_up	Curated_gene_sets
Curated_gene_sets:reactome_u...8	SET	11	0.3459	0.0083052	0.27472	0.10401	reactome_uptake_and_function_of_anthrax_toxins	Curated_gene_sets
Curated_gene_sets:kobayashi_...4	SET	7	0.33949	0.006503	0.2702	0.10449	kobayashi_egfr_signaling_6hr_up	Curated_gene_sets
Curated_gene_sets:falvella_s...	SET	75	0.12573	0.0078691	0.10011	0.10459	falvella_smokers_with_lung_cancer	Curated_gene_sets
Curated_gene_sets:reactome_e...24	SET	125	0.091423	0.0073774	0.072829	0.10469	reactome_epigenetic_regulation_of_gene_expression	Curated_gene_sets
Curated_gene_sets:xu_hgf_tar...5	SET	10	0.29846	0.0068327	0.23806	0.10498	xu_hgf_targets_repressed_by_akt1_up	Curated_gene_sets
Curated_gene_sets:reactome_v...6	SET	646	0.04138	0.007486	0.033028	0.10513	reactome_vesicle_mediated_transport	Curated_gene_sets
Curated_gene_sets:schlesinge...3	SET	10	0.35775	0.0081901	0.28569	0.10525	schlesinger_methylated_in_colon_cancer	Curated_gene_sets
Curated_gene_sets:fevr_ctnnb...2	SET	675	0.040576	0.0074975	0.032457	0.10563	fevr_ctnnb1_targets_up	Curated_gene_sets
Curated_gene_sets:gargalovic...14	SET	26	0.22294	0.0082263	0.17834	0.10565	gargalovic_response_to_oxidized_phospholipids_magenta_up	Curated_gene_sets
Curated_gene_sets:zhan_multi...19	SET	42	0.15526	0.0072781	0.12429	0.10581	zhan_multiple_myeloma_pr_up	Curated_gene_sets
Curated_gene_sets:reactome_r...111	SET	18	0.22871	0.0070234	0.18309	0.10581	reactome_rna_polymerase_iii_chain_elongation	Curated_gene_sets
Curated_gene_sets:reactome_c...29	SET	281	0.059152	0.0071273	0.047395	0.10601	reactome_cell_cycle_checkpoints	Curated_gene_sets
Curated_gene_sets:miyagawa_t...2	SET	247	0.073208	0.0082775	0.058663	0.10603	miyagawa_targets_of_ewsr1_ets_fusions_up	Curated_gene_sets
Curated_gene_sets:riz_erythr...7	SET	26	0.21592	0.0079674	0.17318	0.10624	riz_erythroid_differentiation_hemgn	Curated_gene_sets
Curated_gene_sets:maloney_re...2	SET	38	0.1784	0.0079557	0.14332	0.10662	maloney_response_to_17aag_up	Curated_gene_sets
Curated_gene_sets:doane_brea...1	SET	33	0.18474	0.0076783	0.1486	0.10691	doane_breast_cancer_classes_dn	Curated_gene_sets
Curated_gene_sets:west_adren...4	SET	20	0.24866	0.0080487	0.20045	0.10739	west_adrenocortical_tumor_markers_dn	Curated_gene_sets
Curated_gene_sets:reactome_n...79	SET	50	0.15021	0.0076813	0.12114	0.1075	reactome_nucleotide_binding_domain_leucine_rich_repeat_containing_receptor_nlr_signaling_pathways	Curated_gene_sets
Curated_gene_sets:nikolsky_b...22	SET	26	0.38882	0.014347	0.31361	0.10753	nikolsky_breast_cancer_5p15_amplicon	Curated_gene_sets
Curated_gene_sets:reactome_r...31	SET	11	0.33623	0.0080729	0.27131	0.10763	reactome_regulation_of_gene_expression_by_hypoxia_inducible_factor	Curated_gene_sets
Curated_gene_sets:graham_nor...1	SET	88	0.10602	0.0071857	0.085602	0.10776	graham_normal_quiescent_vs_normal_dividing_dn	Curated_gene_sets
Curated_gene_sets:yao_tempor...17	SET	47	0.14773	0.0073248	0.11934	0.10789	yao_temporal_response_to_progesterone_cluster_8	Curated_gene_sets
Curated_gene_sets:alonso_met...2	SET	5	0.56603	0.0091641	0.45812	0.10832	alonso_metastasis_emt_dn	Curated_gene_sets
Curated_gene_sets:weber_meth...4	SET	19	0.21924	0.0069167	0.17767	0.10862	weber_methylated_hcp_in_sperm_up	Curated_gene_sets
Curated_gene_sets:dazard_uv_...1	SET	55	0.14347	0.007694	0.11632	0.10872	dazard_uv_response_cluster_g1	Curated_gene_sets
Curated_gene_sets:biocarta_l...8	SET	8	0.42495	0.008702	0.34505	0.10907	biocarta_lymphocyte_pathway	Curated_gene_sets
Curated_gene_sets:mitsiades_...2	SET	416	0.050945	0.0074419	0.041427	0.1094	mitsiades_response_to_aplidin_up	Curated_gene_sets
Curated_gene_sets:sumi_hnf4a...	SET	29	0.20134	0.0078457	0.16375	0.10944	sumi_hnf4a_targets	Curated_gene_sets
Curated_gene_sets:kegg_oxida...	SET	116	0.085632	0.0066584	0.069751	0.10979	kegg_oxidative_phosphorylation	Curated_gene_sets
Curated_gene_sets:reichert_m...	SET	28	0.18656	0.0071432	0.15197	0.10981	reichert_mitosis_lin9_targets	Curated_gene_sets
Curated_gene_sets:pal_prmt5_...2	SET	184	0.073569	0.0071915	0.059984	0.11002	pal_prmt5_targets_up	Curated_gene_sets
Curated_gene_sets:pid_delta_...	SET	47	0.16241	0.0080527	0.13261	0.11035	pid_delta_np63_pathway	Curated_gene_sets
Curated_gene_sets:gazda_diam...6	SET	39	0.17502	0.0079067	0.14291	0.11035	gazda_diamond_blackfan_anemia_progenitor_up	Curated_gene_sets
Curated_gene_sets:timofeeva_...	SET	16	0.25177	0.0072898	0.20573	0.11052	timofeeva_growth_stress_via_stat1_dn	Curated_gene_sets
Curated_gene_sets:kegg_fatty...	SET	40	0.16553	0.0075732	0.13527	0.11055	kegg_fatty_acid_metabolism	Curated_gene_sets
Curated_gene_sets:kaab_faile...1	SET	139	0.087855	0.0074732	0.07181	0.11059	kaab_failed_heart_atrium_dn	Curated_gene_sets
Curated_gene_sets:scian_inve...1	SET	28	0.2106	0.0080638	0.17226	0.11076	scian_inversed_targets_of_tp53_and_tp73_dn	Curated_gene_sets
Curated_gene_sets:reactome_e...29	SET	55	0.14167	0.0075972	0.11597	0.11093	reactome_ercc6_csb_and_ehmt2_g9a_positively_regulate_rrna_expression	Curated_gene_sets
Curated_gene_sets:kegg_citra...	SET	29	0.17371	0.006769	0.14234	0.11116	kegg_citrate_cycle_tca_cycle	Curated_gene_sets
Curated_gene_sets:schaeffer_...19	SET	20	0.26656	0.0086279	0.21847	0.11121	schaeffer_sox9_targets_in_prostate_development_up	Curated_gene_sets
Curated_gene_sets:siligan_bo...	SET	45	0.17189	0.0083402	0.14092	0.11129	siligan_bound_by_ews_flt1_fusion	Curated_gene_sets
Curated_gene_sets:horiuchi_w...2	SET	287	0.063178	0.007692	0.051836	0.11147	horiuchi_wtap_targets_up	Curated_gene_sets
Curated_gene_sets:reactome_o...15	SET	11	0.2763	0.006634	0.22686	0.11163	reactome_organic_anion_transporters	Curated_gene_sets
Curated_gene_sets:amundson_r...	SET	205	0.069666	0.0071841	0.057213	0.11169	amundson_response_to_arsenite	Curated_gene_sets
Curated_gene_sets:rickman_tu...5	SET	371	0.053812	0.0074323	0.044287	0.11218	rickman_tumor_differentiated_well_vs_poorly_dn	Curated_gene_sets
Curated_gene_sets:reactome_i...24	SET	82	0.12669	0.0082896	0.1043	0.11226	reactome_integrin_cell_surface_interactions	Curated_gene_sets
Curated_gene_sets:huang_foxa...1	SET	36	0.17965	0.0077983	0.14802	0.11244	huang_foxa2_targets_dn	Curated_gene_sets
Curated_gene_sets:reactome_t...68	SET	67	0.12107	0.0071635	0.099754	0.11245	reactome_trans_golgi_network_vesicle_budding	Curated_gene_sets
Curated_gene_sets:reactome_t...116	SET	9	0.26297	0.0057115	0.21695	0.11274	reactome_trna_modification_in_the_mitochondrion	Curated_gene_sets
Curated_gene_sets:biocarta_r...14	SET	14	0.27508	0.0074507	0.22699	0.11279	biocarta_rela_pathway	Curated_gene_sets
Curated_gene_sets:ly_aging_o...1	SET	57	0.12485	0.0068158	0.10313	0.11303	ly_aging_old_dn	Curated_gene_sets
Curated_gene_sets:reactome_t...104	SET	11	0.34619	0.0083121	0.28619	0.11322	reactome_transport_of_organic_anions	Curated_gene_sets
Curated_gene_sets:ohguchi_li...1	SET	157	0.082213	0.0074288	0.068007	0.11336	ohguchi_liver_hnf4a_targets_dn	Curated_gene_sets
Curated_gene_sets:gentile_uv...6	SET	37	0.1803	0.0079339	0.14916	0.11339	gentile_uv_response_cluster_d2	Curated_gene_sets
Curated_gene_sets:naba_colla...	SET	41	0.17525	0.0081173	0.14536	0.11399	naba_collagens	Curated_gene_sets
Curated_gene_sets:reactome_c...73	SET	41	0.17525	0.0081173	0.14536	0.11399	reactome_collagen_chain_trimerization	Curated_gene_sets
Curated_gene_sets:petretto_c...	SET	33	0.18065	0.0075083	0.14986	0.11402	petretto_cardiac_hypertrophy	Curated_gene_sets
Curated_gene_sets:reactome_t...43	SET	121	0.091139	0.0072367	0.075637	0.11412	reactome_toll_like_receptor_4_tlr4_cascade	Curated_gene_sets
Curated_gene_sets:boyault_li...1	SET	47	0.14106	0.0069943	0.11718	0.11435	boyault_liver_cancer_subclass_g123_dn	Curated_gene_sets
Curated_gene_sets:reactome_n...4	SET	35	0.15371	0.0065788	0.1277	0.11437	reactome_n_glycan_trimming_in_the_er_and_calnexin_calreticulin_cycle	Curated_gene_sets
Curated_gene_sets:reactome_t...106	SET	35	0.14498	0.0062054	0.12093	0.11529	reactome_transport_of_the_slbp_dependant_mature_mrna	Curated_gene_sets
Curated_gene_sets:stegmeier_...	SET	11	0.31409	0.0075414	0.26206	0.11536	stegmeier_premitotic_cell_cycle_regulators	Curated_gene_sets
Curated_gene_sets:reactome_a...103	SET	300	0.055966	0.0069641	0.046698	0.11537	reactome_asparagine_n_linked_glycosylation	Curated_gene_sets
Curated_gene_sets:reactome_s...166	SET	5	0.35702	0.0057802	0.29809	0.11552	reactome_synthesis_of_pips_at_the_er_membrane	Curated_gene_sets
Curated_gene_sets:reactome_i...16	SET	1008	0.033356	0.0074635	0.027904	0.11597	reactome_innate_immune_system	Curated_gene_sets
Curated_gene_sets:reactome_f...44	SET	65	0.12298	0.0071674	0.10312	0.11653	reactome_foxo_mediated_transcription	Curated_gene_sets
Curated_gene_sets:buckanovic...2	SET	19	0.22063	0.0069607	0.18527	0.11686	buckanovich_t_lymphocyte_homing_on_tumor_up	Curated_gene_sets
Curated_gene_sets:biocarta_p...30	SET	27	0.18694	0.0070292	0.15699	0.11687	biocarta_pyk2_pathway	Curated_gene_sets
Curated_gene_sets:kegg_melan...1	SET	100	0.10796	0.0077976	0.090749	0.11709	kegg_melanogenesis	Curated_gene_sets
Curated_gene_sets:massarweh_...3	SET	545	0.044828	0.0074693	0.037683	0.11711	massarweh_tamoxifen_resistance_up	Curated_gene_sets
Curated_gene_sets:buytaert_p...2	SET	795	0.036184	0.0072322	0.030464	0.11748	buytaert_photodynamic_therapy_stress_up	Curated_gene_sets
Curated_gene_sets:wang_barre...4	SET	51	0.14353	0.0074127	0.12097	0.11772	wang_barretts_esophagus_up	Curated_gene_sets
Curated_gene_sets:zheng_glio...1	SET	54	0.14494	0.0077019	0.1222	0.1178	zheng_glioblastoma_plasticity_dn	Curated_gene_sets
Curated_gene_sets:biocarta_b...1	SET	24	0.22719	0.0080546	0.19155	0.11781	biocarta_bad_pathway	Curated_gene_sets
Curated_gene_sets:kayo_aging...1	SET	119	0.085542	0.0067362	0.072135	0.11785	kayo_aging_muscle_dn	Curated_gene_sets
Curated_gene_sets:wu_apoptos...2	SET	52	0.13203	0.0068853	0.11143	0.11804	wu_apoptosis_by_cdkn1a_via_tp53	Curated_gene_sets
Curated_gene_sets:reactome_t...65	SET	14	0.27178	0.0073612	0.22955	0.11821	reactome_trafficking_of_glur2_containing_ampa_receptors	Curated_gene_sets
Curated_gene_sets:reactome_e...8	SET	10	0.31768	0.0072727	0.26844	0.11833	reactome_egfr_interacts_with_phospholipase_c_gamma	Curated_gene_sets
Curated_gene_sets:ray_alzhei...	SET	16	0.25084	0.0072628	0.21212	0.1185	ray_alzheimers_disease	Curated_gene_sets
Curated_gene_sets:reactome_t...110	SET	92	0.10067	0.0069751	0.085129	0.11851	reactome_trif_ticam1_mediated_tlr4_signaling	Curated_gene_sets
Curated_gene_sets:reactome_i...50	SET	7	0.56085	0.010743	0.47469	0.11871	reactome_interleukin_36_pathway	Curated_gene_sets
Curated_gene_sets:reactome_t...11	SET	24	0.22447	0.0079582	0.19016	0.11892	reactome_termination_of_o_glycan_biosynthesis	Curated_gene_sets
Curated_gene_sets:reactome_r...77	SET	33	0.17854	0.0074208	0.15135	0.11907	reactome_resolution_of_d_loop_structures	Curated_gene_sets
Curated_gene_sets:brideau_im...	SET	62	0.15718	0.0089474	0.13324	0.11908	brideau_imprinted_genes	Curated_gene_sets
Curated_gene_sets:li_induced...2	SET	294	0.059371	0.0073148	0.050403	0.11942	li_induced_t_to_natural_killer_up	Curated_gene_sets
Curated_gene_sets:shipp_dlbc...2	SET	35	0.18693	0.008001	0.15879	0.11956	shipp_dlbcl_cured_vs_fatal_up	Curated_gene_sets
Curated_gene_sets:matzuk_emb...	SET	19	0.25209	0.0079533	0.21442	0.11986	matzuk_embryonic_germ_cell	Curated_gene_sets
Curated_gene_sets:reactome_a...110	SET	70	0.11126	0.0067286	0.094653	0.11991	reactome_assembly_of_the_pre_replicative_complex	Curated_gene_sets
Curated_gene_sets:delacroix_...1	SET	438	0.047463	0.0071101	0.040384	0.11995	delacroix_rar_bound_es	Curated_gene_sets
Curated_gene_sets:holleman_p...2	SET	19	0.17665	0.0055731	0.15042	0.12013	holleman_prednisolone_resistance_all_up	Curated_gene_sets
Curated_gene_sets:pid_mapk_t...	SET	33	0.1793	0.0074524	0.15268	0.12014	pid_mapk_trk_pathway	Curated_gene_sets
Curated_gene_sets:reactome_s...125	SET	178	0.070078	0.0067387	0.059689	0.12019	reactome_sumoylation	Curated_gene_sets
Curated_gene_sets:biocarta_m...5	SET	18	0.21369	0.006562	0.18202	0.12021	biocarta_mcm_pathway	Curated_gene_sets
Curated_gene_sets:mann_respo...1	SET	9	0.28653	0.0062232	0.24414	0.12028	mann_response_to_amifostine_dn	Curated_gene_sets
Curated_gene_sets:reactome_p...89	SET	88	0.098744	0.0066922	0.08416	0.12035	reactome_processing_of_dna_double_strand_break_ends	Curated_gene_sets
Curated_gene_sets:schaeffer_...13	SET	11	0.37808	0.0090777	0.32271	0.1207	schaeffer_prostate_development_and_cancer_box4_up	Curated_gene_sets
Curated_gene_sets:reactome_d...58	SET	22	0.22126	0.0075109	0.18888	0.12072	reactome_diseases_of_immune_system	Curated_gene_sets
Curated_gene_sets:ramaswamy_...1	SET	52	0.14105	0.0073552	0.12057	0.12104	ramaswamy_metastasis_dn	Curated_gene_sets
Curated_gene_sets:reactome_d...70	SET	155	0.075063	0.0067398	0.064246	0.12134	reactome_dna_double_strand_break_repair	Curated_gene_sets
Curated_gene_sets:gross_hif1...1	SET	25	0.19715	0.0071336	0.16882	0.12144	gross_hif1a_targets_dn	Curated_gene_sets
Curated_gene_sets:jazag_tgfb...1	SET	33	0.14881	0.0061851	0.12758	0.12172	jazag_tgfb1_signaling_dn	Curated_gene_sets
Curated_gene_sets:wang_tnf_t...	SET	24	0.20677	0.0073307	0.17732	0.1218	wang_tnf_targets	Curated_gene_sets
Curated_gene_sets:jiang_tip3...2	SET	44	0.15241	0.0073123	0.13072	0.12183	jiang_tip30_targets_up	Curated_gene_sets
Curated_gene_sets:bennett_sy...	SET	28	0.1939	0.0074242	0.16642	0.12199	bennett_systemic_lupus_erythematosus	Curated_gene_sets
Curated_gene_sets:biocarta_t...20	SET	7	0.42284	0.0080998	0.36293	0.122	biocarta_tsp1_pathway	Curated_gene_sets
Curated_gene_sets:reactome_d...69	SET	66	0.11653	0.0068435	0.10009	0.12217	reactome_dna_damage_telomere_stress_induced_senescence	Curated_gene_sets
Curated_gene_sets:browne_hcm...20	SET	51	0.1461	0.0075452	0.12555	0.12229	browne_hcmv_infection_30min_up	Curated_gene_sets
Curated_gene_sets:haslinger_...3	SET	21	0.18615	0.0061738	0.16004	0.1224	haslinger_b_cll_with_17p13_deletion	Curated_gene_sets
Curated_gene_sets:reactome_p...107	SET	137	0.080736	0.0068185	0.069446	0.12251	reactome_pten_regulation	Curated_gene_sets
Curated_gene_sets:reactome_c...69	SET	21	0.20526	0.0068078	0.17678	0.1228	reactome_cobalamin_cbl_vitamin_b12_transport_and_metabolism	Curated_gene_sets
Curated_gene_sets:naba_secre...	SET	329	0.060833	0.007921	0.052492	0.12326	naba_secreted_factors	Curated_gene_sets
Curated_gene_sets:fontaine_f...2	SET	75	0.10733	0.0067178	0.092709	0.1235	fontaine_follicular_thyroid_adenoma_up	Curated_gene_sets
Curated_gene_sets:kegg_parki...	SET	111	0.083436	0.0063471	0.072085	0.12355	kegg_parkinsons_disease	Curated_gene_sets
Curated_gene_sets:reactome_a...65	SET	9	0.37357	0.0081136	0.32299	0.12372	reactome_adrenoceptors	Curated_gene_sets
Curated_gene_sets:biocarta_a...20	SET	26	0.18941	0.006989	0.1638	0.12378	biocarta_at1r_pathway	Curated_gene_sets
Curated_gene_sets:mikkelsen_...19	SET	74	0.12051	0.0074921	0.10424	0.12383	mikkelsen_mcv6_icp_with_h3k27me3	Curated_gene_sets
Curated_gene_sets:stein_esr1...	SET	78	0.11188	0.0071405	0.096813	0.12393	stein_esr1_targets	Curated_gene_sets
Curated_gene_sets:xu_gh1_exo...2	SET	54	0.13233	0.0070317	0.11453	0.12396	xu_gh1_exogenous_targets_up	Curated_gene_sets
Curated_gene_sets:biocarta_p...15	SET	7	0.41721	0.0079918	0.36115	0.12401	biocarta_pkc_pathway	Curated_gene_sets
Curated_gene_sets:xu_hgf_tar...4	SET	83	0.1049	0.0069057	0.090858	0.12414	xu_hgf_targets_repressed_by_akt1_dn	Curated_gene_sets
Curated_gene_sets:chen_etv5_...2	SET	20	0.19843	0.0064226	0.17202	0.12436	chen_etv5_targets_testis	Curated_gene_sets
Curated_gene_sets:acevedo_li...3	SET	183	0.075997	0.0074089	0.065949	0.12459	acevedo_liver_cancer_with_h3k27me3_dn	Curated_gene_sets
Curated_gene_sets:biocarta_c...5	SET	23	0.21175	0.0073494	0.1839	0.12478	biocarta_carm_er_pathway	Curated_gene_sets
Curated_gene_sets:rodrigues_...9	SET	739	0.036689	0.0070812	0.031873	0.12485	rodrigues_thyroid_carcinoma_poorly_differentiated_dn	Curated_gene_sets
Curated_gene_sets:de_yy1_tar...2	SET	19	0.23659	0.0074643	0.20576	0.12511	de_yy1_targets_up	Curated_gene_sets
Curated_gene_sets:figueroa_a...13	SET	5	0.51609	0.0083557	0.44901	0.1252	figueroa_aml_methylation_cluster_7_dn	Curated_gene_sets
Curated_gene_sets:chen_lvad_...1	SET	43	0.1459	0.0069201	0.12707	0.12546	chen_lvad_support_of_failing_heart_dn	Curated_gene_sets
Curated_gene_sets:reactome_r...104	SET	46	0.12705	0.0062326	0.11074	0.12563	reactome_rna_polymerase_i_transcription_initiation	Curated_gene_sets
Curated_gene_sets:fardin_hyp...1	SET	31	0.17065	0.0068746	0.14878	0.12571	fardin_hypoxia_11	Curated_gene_sets
Curated_gene_sets:farmer_bre...1	SET	309	0.057278	0.0072318	0.050015	0.12607	farmer_breast_cancer_apocrine_vs_basal	Curated_gene_sets
Curated_gene_sets:hoshida_li...7	SET	73	0.11662	0.0072016	0.10195	0.12634	hoshida_liver_cancer_survival_up	Curated_gene_sets
Curated_gene_sets:davicioni_...1	SET	171	0.078235	0.0073751	0.068436	0.12649	davicioni_molecular_arms_vs_erms_dn	Curated_gene_sets
Curated_gene_sets:stark_brai...	SET	11	0.27377	0.0065733	0.23985	0.12686	stark_brain_22q11_deletion	Curated_gene_sets
Curated_gene_sets:reactome_s...72	SET	48	0.14834	0.0074328	0.13046	0.12777	reactome_signaling_by_notch3	Curated_gene_sets
Curated_gene_sets:pilon_klf1...2	SET	458	0.045549	0.0069737	0.040067	0.12781	pilon_klf1_targets_up	Curated_gene_sets
Curated_gene_sets:sesto_resp...4	SET	21	0.18411	0.0061062	0.16197	0.12784	sesto_response_to_uv_c3	Curated_gene_sets
Curated_gene_sets:choi_atl_c...	SET	18	0.24353	0.0074785	0.21427	0.12787	choi_atl_chronic_vs_acute_dn	Curated_gene_sets
Curated_gene_sets:pedersen_m...6	SET	372	0.051447	0.0071151	0.045266	0.12787	pedersen_metastasis_by_erbb2_isoform_7	Curated_gene_sets
Curated_gene_sets:smid_breas...7	SET	520	0.046256	0.0075334	0.040701	0.12788	smid_breast_cancer_luminal_b_dn	Curated_gene_sets
Curated_gene_sets:igarashi_a...2	SET	4	0.61766	0.0089446	0.5442	0.1282	igarashi_atf4_targets_up	Curated_gene_sets
Curated_gene_sets:zhu_cmv_al...2	SET	106	0.092472	0.0068751	0.081589	0.12853	zhu_cmv_all_up	Curated_gene_sets
Curated_gene_sets:raffel_veg...2	SET	9	0.38365	0.0083325	0.33894	0.12884	raffel_vegfa_targets_up	Curated_gene_sets
Curated_gene_sets:reactome_r...125	SET	58	0.11246	0.0061924	0.099401	0.12897	reactome_rrna_modification_in_the_nucleus_and_cytosol	Curated_gene_sets
Curated_gene_sets:kim_all_di...6	SET	722	0.03381	0.0064529	0.02991	0.12917	kim_all_disorders_oligodendrocyte_number_corr_up	Curated_gene_sets
Curated_gene_sets:reactome_a...120	SET	104	0.085958	0.0063305	0.076147	0.12949	reactome_autophagy	Curated_gene_sets
Curated_gene_sets:reactome_h...25	SET	127	0.079837	0.0064935	0.070731	0.12951	reactome_homology_directed_repair	Curated_gene_sets
Curated_gene_sets:reactome_h...5	SET	10	0.3341	0.0076487	0.29653	0.12995	reactome_hdl_remodeling	Curated_gene_sets
Curated_gene_sets:biocarta_a...17	SET	20	0.22215	0.0071906	0.1974	0.13022	biocarta_arenrf2_pathway	Curated_gene_sets
Curated_gene_sets:creighton_...4	SET	424	0.044457	0.0065549	0.039512	0.13027	creighton_endocrine_therapy_resistance_2	Curated_gene_sets
Curated_gene_sets:pid_txa2pa...	SET	55	0.13844	0.007424	0.12345	0.13107	pid_txa2pathway	Curated_gene_sets
Curated_gene_sets:johnstone_...3	SET	331	0.053061	0.0069296	0.047367	0.13132	johnstone_parvb_targets_2_dn	Curated_gene_sets
Curated_gene_sets:zhan_multi...7	SET	47	0.14065	0.0069741	0.12573	0.13164	zhan_multiple_myeloma_cd2_dn	Curated_gene_sets
Curated_gene_sets:mueller_co...1	SET	30	0.17024	0.0067467	0.15221	0.1317	mueller_common_targets_of_aml_fusions_dn	Curated_gene_sets
Curated_gene_sets:pid_smad2_...2	SET	16	0.23106	0.0066901	0.20673	0.13186	pid_smad2_3pathway	Curated_gene_sets
Curated_gene_sets:hendricks_...2	SET	52	0.14197	0.0074032	0.1276	0.13295	hendricks_smarca4_targets_up	Curated_gene_sets
Curated_gene_sets:sengupta_n...1	SET	338	0.051162	0.0067507	0.046059	0.13333	sengupta_nasopharyngeal_carcinoma_dn	Curated_gene_sets
Curated_gene_sets:vanharanta...4	SET	60	0.12028	0.0067359	0.10834	0.13346	vanharanta_uterine_fibroid_with_7q_deletion_up	Curated_gene_sets
Curated_gene_sets:cui_tcf21_...2	SET	395	0.046571	0.0066327	0.04199	0.1337	cui_tcf21_targets_2_up	Curated_gene_sets
Curated_gene_sets:cervera_sd...3	SET	113	0.093423	0.0071701	0.084234	0.13371	cervera_sdhb_targets_2	Curated_gene_sets
Curated_gene_sets:reactome_c...99	SET	6	0.3569	0.0063296	0.322	0.13386	reactome_creb_phosphorylation	Curated_gene_sets
Curated_gene_sets:yang_bcl3_...1	SET	7	0.33831	0.0064806	0.30545	0.13402	yang_bcl3_targets_dn	Curated_gene_sets
Curated_gene_sets:pid_lymph_...	SET	24	0.19845	0.0070358	0.17943	0.13436	pid_lymph_angiogenesis_pathway	Curated_gene_sets
Curated_gene_sets:caffarel_r...5	SET	9	0.28568	0.0062048	0.25858	0.13463	caffarel_response_to_thc_8hr_3_dn	Curated_gene_sets
Curated_gene_sets:radaeva_re...2	SET	48	0.13948	0.0069888	0.12631	0.13475	radaeva_response_to_ifna1_up	Curated_gene_sets
Curated_gene_sets:dutertre_e...2	SET	310	0.052107	0.0065893	0.04719	0.13476	dutertre_estradiol_response_24hr_up	Curated_gene_sets
Curated_gene_sets:matzuk_mal...	SET	24	0.19614	0.0069538	0.17765	0.13478	matzuk_male_reproduction_sertoli	Curated_gene_sets
Curated_gene_sets:reactome_i...8	SET	368	0.044772	0.0061592	0.040562	0.13485	reactome_infectious_disease	Curated_gene_sets
Curated_gene_sets:reactome_f...13	SET	81	0.099132	0.006447	0.090035	0.13545	reactome_fceri_mediated_nf_kb_activation	Curated_gene_sets
Curated_gene_sets:bae_brca1_...1	SET	30	0.17463	0.0069207	0.15874	0.13566	bae_brca1_targets_dn	Curated_gene_sets
Curated_gene_sets:hasegawa_t...	SET	8	0.26432	0.0054127	0.24042	0.1358	hasegawa_tumorigenesis_by_ret_c634r	Curated_gene_sets
Curated_gene_sets:reactome_d...41	SET	252	0.057213	0.0065333	0.052109	0.13612	reactome_deubiquitination	Curated_gene_sets
Curated_gene_sets:biocarta_a...16	SET	17	0.239	0.0071326	0.21775	0.1362	biocarta_arap_pathway	Curated_gene_sets
Curated_gene_sets:benporath_...12	SET	277	0.05751	0.0068807	0.05241	0.13626	benporath_oct4_targets	Curated_gene_sets
Curated_gene_sets:mcdowell_a...1	SET	41	0.14481	0.0067074	0.13201	0.13633	mcdowell_acute_lung_injury_dn	Curated_gene_sets
Curated_gene_sets:reactome_r...42	SET	77	0.1107	0.0070203	0.10109	0.13675	reactome_regulation_of_insulin_secretion	Curated_gene_sets
Curated_gene_sets:ly_aging_m...1	SET	16	0.20124	0.0058266	0.18384	0.13685	ly_aging_middle_dn	Curated_gene_sets
Curated_gene_sets:sotiriou_b...2	SET	147	0.070048	0.0061263	0.064112	0.1373	sotiriou_breast_cancer_grade_1_vs_3_up	Curated_gene_sets
Curated_gene_sets:johnstone_...6	SET	416	0.046436	0.0067832	0.042503	0.13731	johnstone_parvb_targets_3_up	Curated_gene_sets
Curated_gene_sets:nikolsky_o...	SET	22	0.20684	0.0070212	0.18945	0.13747	nikolsky_overconnected_in_breast_cancer	Curated_gene_sets
Curated_gene_sets:kegg_sulfu...	SET	13	0.27456	0.0071661	0.25156	0.13755	kegg_sulfur_metabolism	Curated_gene_sets
Curated_gene_sets:chng_multi...2	SET	53	0.11084	0.005835	0.10169	0.13787	chng_multiple_myeloma_hyperploid_up	Curated_gene_sets
Curated_gene_sets:reactome_p...101	SET	155	0.068831	0.0061802	0.063167	0.13794	reactome_protein_localization	Curated_gene_sets
Curated_gene_sets:marks_hdac...1	SET	14	0.25371	0.0068719	0.23286	0.13796	marks_hdac_targets_dn	Curated_gene_sets
Curated_gene_sets:tian_tnf_s...2	SET	26	0.20794	0.0076729	0.1909	0.13803	tian_tnf_signaling_via_nfkb	Curated_gene_sets
Curated_gene_sets:reactome_i...38	SET	66	0.11203	0.0065791	0.10297	0.13831	reactome_interleukin_17_signaling	Curated_gene_sets
Curated_gene_sets:nikolsky_b...21	SET	17	0.41695	0.012443	0.38349	0.13847	nikolsky_breast_cancer_22q13_amplicon	Curated_gene_sets
Curated_gene_sets:reactome_m...17	SET	5	0.49487	0.008012	0.4554	0.1386	reactome_melanin_biosynthesis	Curated_gene_sets
Curated_gene_sets:dazard_uv_...2	SET	27	0.19003	0.0071454	0.17494	0.13869	dazard_uv_response_cluster_g2	Curated_gene_sets
Curated_gene_sets:bohn_prima...2	SET	45	0.13189	0.0063994	0.12142	0.13869	bohn_primary_immunodeficiency_syndrom_up	Curated_gene_sets
Curated_gene_sets:zhong_secr...1	SET	62	0.11539	0.0065687	0.10652	0.13935	zhong_secretome_of_lung_cancer_and_endothelium	Curated_gene_sets
Curated_gene_sets:farmer_bre...9	SET	14	0.28216	0.0076422	0.26047	0.13936	farmer_breast_cancer_cluster_6	Curated_gene_sets
Curated_gene_sets:hummerich_...1	SET	16	0.24099	0.0069775	0.22266	0.13957	hummerich_benign_skin_tumor_dn	Curated_gene_sets
Curated_gene_sets:reactome_r...72	SET	9	0.29855	0.0064844	0.27608	0.13977	reactome_removal_of_aminoterminal_propeptides_from_gamma_carboxylated_proteins	Curated_gene_sets
Curated_gene_sets:amit_serum...1	SET	63	0.11488	0.0065919	0.10625	0.1398	amit_serum_response_120_mcf10a	Curated_gene_sets
Curated_gene_sets:spielman_l...3	SET	568	0.037581	0.0063885	0.034765	0.13986	spielman_lymphoblast_european_vs_asian_dn	Curated_gene_sets
Curated_gene_sets:takeda_tar...4	SET	167	0.076023	0.0070831	0.07034	0.1399	takeda_targets_of_nup98_hoxa9_fusion_16d_up	Curated_gene_sets
Curated_gene_sets:reactome_a...14	SET	6	0.37462	0.0066438	0.34668	0.13995	reactome_activated_ntrk2_signals_through_cdk5	Curated_gene_sets
Curated_gene_sets:li_induced...1	SET	135	0.080819	0.0067758	0.074822	0.14005	li_induced_t_to_natural_killer_dn	Curated_gene_sets
Curated_gene_sets:dasu_il6_s...3	SET	30	0.16562	0.0065638	0.15338	0.14013	dasu_il6_signaling_scar_up	Curated_gene_sets
Curated_gene_sets:firestein_...3	SET	153	0.074161	0.0066161	0.068815	0.14059	firestein_proliferation	Curated_gene_sets
Curated_gene_sets:worschech_...3	SET	11	0.24091	0.0057842	0.22364	0.1407	worschech_tumor_rejection_dn	Curated_gene_sets
Curated_gene_sets:reactome_i...30	SET	28	0.16701	0.0063948	0.15555	0.14149	reactome_interconversion_of_nucleotide_di_and_triphosphates	Curated_gene_sets
Curated_gene_sets:reactome_t...80	SET	87	0.092698	0.0062469	0.086435	0.14176	reactome_transcriptional_regulation_by_small_rnas	Curated_gene_sets
Curated_gene_sets:dairkee_ca...1	SET	52	0.12049	0.0062833	0.11236	0.14179	dairkee_cancer_prone_response_bpa	Curated_gene_sets
Curated_gene_sets:tonks_targ...8	SET	201	0.062145	0.0063464	0.058075	0.1423	tonks_targets_of_runx1_runx1t1_fusion_monocyte_up	Curated_gene_sets
Curated_gene_sets:benporath_...9	SET	213	0.060494	0.0063575	0.056543	0.14235	benporath_myc_targets_with_ebox	Curated_gene_sets
Curated_gene_sets:biocarta_e...12	SET	8	0.3398	0.0069582	0.31824	0.14283	biocarta_epha4_pathway	Curated_gene_sets
Curated_gene_sets:xu_akt1_ta...1	SET	8	0.3337	0.0068333	0.31255	0.14284	xu_akt1_targets_48hr	Curated_gene_sets
Curated_gene_sets:reactome_s...144	SET	9	0.32882	0.0071418	0.30807	0.14291	reactome_synthesis_of_5_eicosatetraenoic_acids	Curated_gene_sets
Curated_gene_sets:azare_stat...	SET	23	0.19026	0.0066036	0.17841	0.14311	azare_stat3_targets	Curated_gene_sets
Curated_gene_sets:ross_aml_w...4	SET	73	0.10397	0.0064203	0.097682	0.14359	ross_aml_with_pml_rara_fusion	Curated_gene_sets
Curated_gene_sets:rhodes_und...	SET	69	0.099634	0.0059823	0.093787	0.14405	rhodes_undifferentiated_cancer	Curated_gene_sets
Curated_gene_sets:reactome_r...134	SET	76	0.10402	0.0065538	0.097933	0.14408	reactome_runx1_regulates_genes_involved_in_megakaryocyte_differentiation_and_platelet_function	Curated_gene_sets
Curated_gene_sets:reactome_d...86	SET	82	0.095888	0.0062742	0.090385	0.14438	reactome_downstream_signaling_events_of_b_cell_receptor_bcr	Curated_gene_sets
Curated_gene_sets:reactome_r...82	SET	123	0.081649	0.0065362	0.077109	0.14483	reactome_response_to_elevated_platelet_cytosolic_ca2plus	Curated_gene_sets
Curated_gene_sets:nemeth_inf...1	SET	30	0.1784	0.0070703	0.16864	0.14506	nemeth_inflammatory_response_lps_dn	Curated_gene_sets
Curated_gene_sets:tcga_gliob...2	SET	72	0.12842	0.0078762	0.12145	0.14516	tcga_glioblastoma_copy_number_up	Curated_gene_sets
Curated_gene_sets:teramoto_o...7	SET	8	0.32559	0.0066673	0.30792	0.14517	teramoto_opn_targets_cluster_8	Curated_gene_sets
Curated_gene_sets:dazard_res...2	SET	207	0.060315	0.0062498	0.057098	0.14541	dazard_response_to_uv_nhek_up	Curated_gene_sets
Curated_gene_sets:kegg_glyco...9	SET	23	0.16089	0.005584	0.1525	0.14571	kegg_glycosylphosphatidylinositol_gpi_anchor_biosynthesis	Curated_gene_sets
Curated_gene_sets:reactome_h...10	SET	67	0.10125	0.0059907	0.096042	0.14591	reactome_hedgehog_ligand_biogenesis	Curated_gene_sets
Curated_gene_sets:biocarta_s...13	SET	11	0.23284	0.0055906	0.22089	0.14592	biocarta_srcrptp_pathway	Curated_gene_sets
Curated_gene_sets:nagy_tftc_...	SET	17	0.19545	0.005833	0.18548	0.14601	nagy_tftc_components_human	Curated_gene_sets
Curated_gene_sets:reactome_d...76	SET	85	0.089211	0.0059427	0.084691	0.14609	reactome_dna_replication_pre_initiation	Curated_gene_sets
Curated_gene_sets:fujii_ybx1...1	SET	186	0.063723	0.0062626	0.060516	0.14618	fujii_ybx1_targets_dn	Curated_gene_sets
Curated_gene_sets:reactome_p...63	SET	40	0.13963	0.0063883	0.13284	0.14661	reactome_platelet_aggregation_plug_formation	Curated_gene_sets
Curated_gene_sets:reactome_t...1	SET	5	0.51228	0.0082939	0.48776	0.1468	reactome_tachykinin_receptors_bind_tachykinins	Curated_gene_sets
Curated_gene_sets:inamura_lu...1	SET	14	0.23091	0.0062541	0.22027	0.14725	inamura_lung_cancer_scc_dn	Curated_gene_sets
Curated_gene_sets:takeda_tar...6	SET	176	0.07034	0.0067262	0.067248	0.14779	takeda_targets_of_nup98_hoxa9_fusion_3d_up	Curated_gene_sets
Curated_gene_sets:pramoonjag...1	SET	50	0.12098	0.0061868	0.11569	0.14785	pramoonjago_sox4_targets_dn	Curated_gene_sets
Curated_gene_sets:wamunyokol...1	SET	63	0.11435	0.0065616	0.10949	0.14816	wamunyokoli_ovarian_cancer_grades_1_2_dn	Curated_gene_sets
Curated_gene_sets:wierenga_p...	SET	42	0.12154	0.0056976	0.11645	0.14833	wierenga_pml_interactome	Curated_gene_sets
Curated_gene_sets:reactome_i...42	SET	101	0.083623	0.0060696	0.080231	0.14865	reactome_interleukin_1_signaling	Curated_gene_sets
Curated_gene_sets:reactome_f...32	SET	16	0.17568	0.0050865	0.16861	0.14873	reactome_formation_of_atp_by_chemiosmotic_coupling	Curated_gene_sets
Curated_gene_sets:tavor_cebp...1	SET	32	0.155	0.006344	0.14886	0.14888	tavor_cebpa_targets_dn	Curated_gene_sets
Curated_gene_sets:ivanova_he...6	SET	532	0.03827	0.0063022	0.036786	0.1491	ivanova_hematopoiesis_stem_cell_and_progenitor	Curated_gene_sets
Curated_gene_sets:reactome_e...33	SET	7	0.30988	0.005936	0.29804	0.14924	reactome_erythropoietin_activates_phospholipase_c_gamma_plcg	Curated_gene_sets
Curated_gene_sets:ito_pttg1_...1	SET	9	0.27965	0.0060737	0.26906	0.14932	ito_pttg1_targets_dn	Curated_gene_sets
Curated_gene_sets:tseng_irs1...2	SET	104	0.081072	0.0059707	0.078043	0.14945	tseng_irs1_targets_up	Curated_gene_sets
Curated_gene_sets:reactome_f...37	SET	52	0.10524	0.0054881	0.10141	0.14969	reactome_formation_of_tc_ner_pre_incision_complex	Curated_gene_sets
Curated_gene_sets:verrecchia...8	SET	5	0.40611	0.006575	0.39136	0.14972	verrecchia_response_to_tgfb1_c6	Curated_gene_sets
Curated_gene_sets:west_adren...5	SET	22	0.19565	0.0066416	0.18856	0.14973	west_adrenocortical_tumor_markers_up	Curated_gene_sets
Curated_gene_sets:reactome_s...172	SET	61	0.10665	0.0060222	0.10282	0.14983	reactome_synthesis_of_substrates_in_n_glycan_biosythesis	Curated_gene_sets
Curated_gene_sets:vanharanta...2	SET	40	0.14066	0.0064353	0.13565	0.14988	vanharanta_uterine_fibroid_up	Curated_gene_sets
Curated_gene_sets:gottwein_t...	SET	63	0.11006	0.0063158	0.10621	0.15004	gottwein_targets_of_kshv_mir_k12_11	Curated_gene_sets
Curated_gene_sets:courtois_s...	SET	9	0.31891	0.0069264	0.30791	0.15017	courtois_senescence_triggers	Curated_gene_sets
Curated_gene_sets:martoriati...3	SET	151	0.074298	0.0065851	0.071824	0.15047	martoriati_mdm4_targets_neuroepithelium_dn	Curated_gene_sets
Curated_gene_sets:pid_integr...6	SET	33	0.15499	0.0064418	0.15027	0.15118	pid_integrin_a4b1_pathway	Curated_gene_sets
Curated_gene_sets:piepoli_lg...2	SET	12	0.29363	0.0073633	0.28486	0.15133	piepoli_lgi1_targets_up	Curated_gene_sets
Curated_gene_sets:scibetta_k...2	SET	18	0.18576	0.0057045	0.18037	0.15154	scibetta_kdm5b_targets_up	Curated_gene_sets
Curated_gene_sets:delys_thyr...2	SET	429	0.043631	0.0064701	0.042402	0.15175	delys_thyroid_cancer_up	Curated_gene_sets
Curated_gene_sets:burton_adi...6	SET	98	0.084179	0.006019	0.081875	0.15195	burton_adipogenesis_3	Curated_gene_sets
Curated_gene_sets:korkola_se...2	SET	43	0.1534	0.0072761	0.14936	0.1522	korkola_seminoma_up	Curated_gene_sets
Curated_gene_sets:jeon_smad6...1	SET	19	0.20076	0.0063339	0.19555	0.1523	jeon_smad6_targets_dn	Curated_gene_sets
Curated_gene_sets:abbud_lif_...4	SET	12	0.25316	0.0063485	0.24669	0.1524	abbud_lif_signaling_2_up	Curated_gene_sets
Curated_gene_sets:pid_fak_pa...	SET	57	0.11562	0.0063115	0.11268	0.15243	pid_fak_pathway	Curated_gene_sets
Curated_gene_sets:reactome_s...89	SET	109	0.081821	0.0061682	0.079872	0.15283	reactome_signaling_by_the_b_cell_receptor_bcr	Curated_gene_sets
Curated_gene_sets:reactome_r...96	SET	73	0.1051	0.0064902	0.1026	0.15283	reactome_rho_gtpases_activate_pkns	Curated_gene_sets
Curated_gene_sets:reactome_d...16	SET	63	0.10303	0.0059124	0.10062	0.15293	reactome_defective_cftr_causes_cystic_fibrosis	Curated_gene_sets
Curated_gene_sets:reactome_c...63	SET	360	0.044301	0.006029	0.043294	0.1531	reactome_class_i_mhc_mediated_antigen_processing_presentation	Curated_gene_sets
Curated_gene_sets:hesson_tum...	SET	8	0.33277	0.0068142	0.32527	0.15315	hesson_tumor_suppressor_cluster_3p21_3	Curated_gene_sets
Curated_gene_sets:reactome_t...77	SET	218	0.058607	0.0062303	0.05729	0.15316	reactome_transcriptional_regulation_by_runx1	Curated_gene_sets
Curated_gene_sets:hedvat_elf...	SET	12	0.2768	0.0069413	0.27061	0.1532	hedvat_elf4_targets_up	Curated_gene_sets
Curated_gene_sets:reactome_s...116	SET	7	0.40173	0.0076954	0.39281	0.15323	reactome_stat5_activation	Curated_gene_sets
Curated_gene_sets:fischer_g1...	SET	189	0.06168	0.0061099	0.060412	0.15364	fischer_g1_s_cell_cycle	Curated_gene_sets
Curated_gene_sets:reactome_c...64	SET	19	0.18461	0.0058242	0.18085	0.15368	reactome_class_i_peroxisomal_membrane_protein_import	Curated_gene_sets
Curated_gene_sets:korkola_em...4	SET	20	0.19748	0.0063921	0.19346	0.15369	korkola_embryonic_carcinoma_vs_seminoma_dn	Curated_gene_sets
Curated_gene_sets:kokkinakis...1	SET	57	0.11302	0.00617	0.11091	0.1541	kokkinakis_methionine_deprivation_48hr_dn	Curated_gene_sets
Curated_gene_sets:reactome_p...78	SET	52	0.12217	0.0063711	0.11992	0.15416	reactome_prc2_methylates_histones_and_dna	Curated_gene_sets
Curated_gene_sets:ballif_dev...	SET	14	0.25098	0.0067978	0.24661	0.15441	ballif_developmental_disability_p16_p12_deletion	Curated_gene_sets
Curated_gene_sets:bonome_ova...1	SET	20	0.15623	0.0050569	0.15383	0.15491	bonome_ovarian_cancer_poor_survival_dn	Curated_gene_sets
Curated_gene_sets:farmer_bre...5	SET	32	0.15749	0.0064458	0.15533	0.15533	farmer_breast_cancer_cluster_2	Curated_gene_sets
Curated_gene_sets:acevedo_li...5	SET	105	0.084013	0.0062168	0.082904	0.15545	acevedo_liver_cancer_with_h3k9me3_dn	Curated_gene_sets
Curated_gene_sets:sansom_wnt...	SET	60	0.11944	0.0066889	0.11787	0.15547	sansom_wnt_pathway_require_myc	Curated_gene_sets
Curated_gene_sets:reactome_f...29	SET	6	0.35508	0.0062973	0.35057	0.15557	reactome_fibronectin_matrix_formation	Curated_gene_sets
Curated_gene_sets:graessmann...4	SET	540	0.036586	0.0060687	0.036153	0.15578	graessmann_apoptosis_by_serum_deprivation_up	Curated_gene_sets
Curated_gene_sets:boyault_li...5	SET	39	0.13679	0.0061798	0.13524	0.15591	boyault_liver_cancer_subclass_g1_dn	Curated_gene_sets
Curated_gene_sets:wang_hcp_p...	SET	105	0.082419	0.0060988	0.081508	0.15597	wang_hcp_prostate_cancer	Curated_gene_sets
Curated_gene_sets:chesler_br...2	SET	9	0.26615	0.0057806	0.26326	0.15602	chesler_brain_d6mit150_qtl_trans	Curated_gene_sets
Curated_gene_sets:reactome_r...108	SET	59	0.092146	0.0051175	0.091225	0.15623	reactome_rna_polymerase_ii_transcription_elongation	Curated_gene_sets
Curated_gene_sets:whitfield_...1	SET	120	0.074566	0.0058963	0.073922	0.15657	whitfield_cell_cycle_g1_s	Curated_gene_sets
Curated_gene_sets:bystrykh_h...4	SET	9	0.24209	0.005258	0.24003	0.15659	bystrykh_hematopoiesis_stem_cell_fli1	Curated_gene_sets
Curated_gene_sets:browne_hcm...26	SET	59	0.11469	0.0063697	0.11374	0.15665	browne_hcmv_infection_6hr_up	Curated_gene_sets
Curated_gene_sets:reactome_i...39	SET	8	0.28565	0.0058494	0.28332	0.15668	reactome_interleukin_18_signaling	Curated_gene_sets
Curated_gene_sets:whiteside_...1	SET	12	0.23682	0.0059387	0.23521	0.15702	whiteside_cisplatin_resistance_dn	Curated_gene_sets
Curated_gene_sets:tsai_dnajb...1	SET	6	0.3284	0.0058242	0.32632	0.15712	tsai_dnajb4_targets_dn	Curated_gene_sets
Curated_gene_sets:pedersen_m...1	SET	47	0.1255	0.0062227	0.12507	0.15783	pedersen_metastasis_by_erbb2_isoform_1	Curated_gene_sets
Curated_gene_sets:myllykanga...9	SET	20	0.19026	0.0061582	0.18962	0.15784	myllykangas_amplification_hot_spot_23	Curated_gene_sets
Curated_gene_sets:lopes_meth...1	SET	28	0.17302	0.0066251	0.17246	0.15787	lopes_methylated_in_colon_cancer_dn	Curated_gene_sets
Curated_gene_sets:lindvall_i...2	SET	65	0.11655	0.0067927	0.11619	0.15792	lindvall_immortalized_by_tert_up	Curated_gene_sets
Curated_gene_sets:reactome_c...116	SET	24	0.1616	0.0057294	0.16122	0.15808	reactome_cytosolic_trna_aminoacylation	Curated_gene_sets
Curated_gene_sets:hoshida_li...4	SET	112	0.076152	0.0058189	0.076021	0.15825	hoshida_liver_cancer_subclass_s2	Curated_gene_sets
Curated_gene_sets:dorn_adeno...1	SET	32	0.13618	0.0055739	0.13622	0.15873	dorn_adenovirus_infection_12hr_dn	Curated_gene_sets
Curated_gene_sets:tesar_alk_...4	SET	6	0.3299	0.0058508	0.33038	0.15901	tesar_alk_targets_human_es_4d_dn	Curated_gene_sets
Curated_gene_sets:holleman_p...4	SET	21	0.16364	0.0054272	0.164	0.1592	holleman_prednisolone_resistance_b_all_up	Curated_gene_sets
Curated_gene_sets:dodd_nasop...2	SET	1613	0.022195	0.006176	0.022246	0.15921	dodd_nasopharyngeal_carcinoma_up	Curated_gene_sets
Curated_gene_sets:gobert_oli...2	SET	551	0.034775	0.005825	0.034868	0.15931	gobert_oligodendrocyte_differentiation_up	Curated_gene_sets
Curated_gene_sets:moreira_re...2	SET	25	0.14963	0.005414	0.15015	0.1595	moreira_response_to_tsa_up	Curated_gene_sets
Curated_gene_sets:kegg_acute...	SET	55	0.1197	0.0064192	0.12028	0.15984	kegg_acute_myeloid_leukemia	Curated_gene_sets
Curated_gene_sets:cui_tcf21_...3	SET	31	0.1735	0.0069898	0.17442	0.15993	cui_tcf21_targets_dn	Curated_gene_sets
Curated_gene_sets:biocarta_c...23	SET	15	0.23735	0.0066542	0.23866	0.15999	biocarta_ck1_pathway	Curated_gene_sets
Curated_gene_sets:smid_breas...4	SET	133	0.072722	0.006052	0.07321	0.16028	smid_breast_cancer_erbb2_up	Curated_gene_sets
Curated_gene_sets:reactome_a...84	SET	301	0.046238	0.0057631	0.046566	0.16037	reactome_antigen_processing	Curated_gene_sets
Curated_gene_sets:holleman_d...3	SET	12	0.20775	0.0052099	0.20963	0.16084	holleman_daunorubicin_b_all_dn	Curated_gene_sets
Curated_gene_sets:guo_hex_ta...2	SET	73	0.10261	0.0063362	0.10357	0.16091	guo_hex_targets_up	Curated_gene_sets
Curated_gene_sets:donato_cel...	SET	6	0.39209	0.0069537	0.39582	0.16095	donato_cell_cycle_tretinoin	Curated_gene_sets
Curated_gene_sets:haddad_t_l...2	SET	76	0.099212	0.0062507	0.10017	0.16099	haddad_t_lymphocyte_and_nk_progenitor_up	Curated_gene_sets
Curated_gene_sets:reactome_s...108	SET	7	0.34014	0.0065155	0.34345	0.16101	reactome_sodium_proton_exchangers	Curated_gene_sets
Curated_gene_sets:villanueva...1	SET	65	0.10088	0.0058793	0.10224	0.16191	villanueva_liver_cancer_krt19_dn	Curated_gene_sets
Curated_gene_sets:reactome_c...17	SET	12	0.20971	0.005259	0.21293	0.16234	reactome_caspase_mediated_cleavage_of_cytoskeletal_proteins	Curated_gene_sets
Curated_gene_sets:debiasi_ap...1	SET	262	0.049925	0.0058115	0.050743	0.16259	debiasi_apoptosis_by_reovirus_infection_dn	Curated_gene_sets
Curated_gene_sets:reactome_a...49	SET	11	0.24504	0.0058835	0.24971	0.16323	reactome_activation_of_the_tfap2_ap_2_family_of_transcription_factors	Curated_gene_sets
Curated_gene_sets:reactome_s...168	SET	10	0.23347	0.0053448	0.23802	0.16334	reactome_synthesis_of_pips_at_the_late_endosome_membrane	Curated_gene_sets
Curated_gene_sets:reactome_a...87	SET	81	0.082218	0.005347	0.083985	0.16381	reactome_antiviral_mechanism_by_ifn_stimulated_genes	Curated_gene_sets
Curated_gene_sets:hendricks_...1	SET	46	0.13038	0.0063958	0.13325	0.16393	hendricks_smarca4_targets_dn	Curated_gene_sets
Curated_gene_sets:reactome_s...20	SET	15	0.22234	0.0062333	0.22739	0.16409	reactome_shc1_events_in_egfr_signaling	Curated_gene_sets
Curated_gene_sets:gentile_uv...9	SET	34	0.1473	0.0062142	0.15079	0.16432	gentile_uv_response_cluster_d6	Curated_gene_sets
Curated_gene_sets:hoffmann_p...1	SET	68	0.098008	0.005842	0.10038	0.16445	hoffmann_pre_bi_to_large_pre_bii_lymphocyte_dn	Curated_gene_sets
Curated_gene_sets:reactome_d...54	SET	9	0.32559	0.0070716	0.33358	0.16453	reactome_diseases_associated_with_surfactant_metabolism	Curated_gene_sets
Curated_gene_sets:reactome_p...56	SET	60	0.097685	0.0054707	0.10035	0.16518	reactome_pkmts_methylate_histone_lysines	Curated_gene_sets
Curated_gene_sets:biocarta_c...8	SET	11	0.26158	0.0062805	0.26883	0.16528	biocarta_cbl_pathway	Curated_gene_sets
Curated_gene_sets:reactome_n...54	SET	89	0.078248	0.0053331	0.080498	0.16552	reactome_nonsense_mediated_decay_nmd_independent_of_the_exon_junction_complex_ejc	Curated_gene_sets
Curated_gene_sets:reactome_n...60	SET	25	0.16314	0.0059029	0.16791	0.16564	reactome_notch3_activation_and_transmission_of_signal_to_the_nucleus	Curated_gene_sets
Curated_gene_sets:reactome_s...154	SET	16	0.19077	0.0055235	0.19646	0.16578	reactome_synthesis_of_glycosylphosphatidylinositol_gpi	Curated_gene_sets
Curated_gene_sets:lindgren_b...1	SET	369	0.042751	0.0058891	0.044039	0.16584	lindgren_bladder_cancer_cluster_1_dn	Curated_gene_sets
Curated_gene_sets:li_wilms_t...3	SET	17	0.19357	0.0057769	0.19961	0.1661	li_wilms_tumor_anaplastic_up	Curated_gene_sets
Curated_gene_sets:reactome_i...29	SET	35	0.1215	0.0052003	0.12539	0.16628	reactome_interactions_of_vpr_with_host_cellular_proteins	Curated_gene_sets
Curated_gene_sets:tesar_alk_...6	SET	5	0.4861	0.00787	0.50167	0.16629	tesar_alk_targets_human_es_5d_up	Curated_gene_sets
Curated_gene_sets:reactome_p...120	SET	53	0.10622	0.005592	0.10964	0.16632	reactome_pyruvate_metabolism_and_citric_acid_tca_cycle	Curated_gene_sets
Curated_gene_sets:pid_hnf3a_...	SET	43	0.13531	0.006418	0.13968	0.16634	pid_hnf3a_pathway	Curated_gene_sets
Curated_gene_sets:elvidge_hi...4	SET	65	0.10347	0.0060304	0.10693	0.16661	elvidge_hif1a_targets_up	Curated_gene_sets
Curated_gene_sets:reactome_v...10	SET	5	0.34956	0.0056595	0.36205	0.16715	reactome_vitamin_b1_thiamin_metabolism	Curated_gene_sets
Curated_gene_sets:biocarta_v...4	SET	9	0.25317	0.0054986	0.26224	0.16717	biocarta_vitcb_pathway	Curated_gene_sets
Curated_gene_sets:kong_e2f3_...	SET	94	0.083983	0.0058817	0.086999	0.1672	kong_e2f3_targets	Curated_gene_sets
Curated_gene_sets:fournier_a...5	SET	11	0.26824	0.0064406	0.27802	0.16732	fournier_acinar_development_late_up	Curated_gene_sets
Curated_gene_sets:reactome_a...31	SET	102	0.080062	0.0058396	0.083071	0.16759	reactome_activation_of_hox_genes_during_differentiation	Curated_gene_sets
Curated_gene_sets:biocarta_t...7	SET	6	0.2973	0.0052726	0.30871	0.16777	biocarta_terc_pathway	Curated_gene_sets
Curated_gene_sets:figueroa_a...11	SET	34	0.14946	0.0063051	0.15525	0.16786	figueroa_aml_methylation_cluster_6_dn	Curated_gene_sets
Curated_gene_sets:reactome_p...36	SET	19	0.21967	0.0069304	0.22821	0.16789	reactome_phosphorylation_of_cd3_and_tcr_zeta_chains	Curated_gene_sets
Curated_gene_sets:holleman_d...1	SET	8	0.24267	0.0049694	0.25218	0.16795	holleman_daunorubicin_all_dn	Curated_gene_sets
Curated_gene_sets:reactome_s...155	SET	13	0.22503	0.0058733	0.23389	0.16801	reactome_synthesis_of_ip2_ip_and_ins_in_the_cytosol	Curated_gene_sets
Curated_gene_sets:fridman_im...	SET	33	0.15908	0.0066117	0.16548	0.16821	fridman_immortalization_dn	Curated_gene_sets
Curated_gene_sets:engelmann_...2	SET	47	0.11752	0.005827	0.1223	0.16831	engelmann_cancer_progenitors_up	Curated_gene_sets
Curated_gene_sets:pid_reg_gr...	SET	82	0.091077	0.0059594	0.094789	0.16832	pid_reg_gr_pathway	Curated_gene_sets
Curated_gene_sets:kim_all_di...2	SET	522	0.034738	0.0056681	0.036155	0.16833	kim_all_disorders_calb1_corr_up	Curated_gene_sets
Curated_gene_sets:reactome_r...101	SET	59	0.098159	0.0054514	0.10216	0.16833	reactome_rmts_methylate_histone_arginines	Curated_gene_sets
Curated_gene_sets:reactome_t...4	SET	41	0.1156	0.0053542	0.12036	0.16842	reactome_tbc_rabgaps	Curated_gene_sets
Curated_gene_sets:reactome_c...52	SET	234	0.050853	0.0055984	0.052979	0.16857	reactome_chromatin_organization	Curated_gene_sets
Curated_gene_sets:nikolsky_b...7	SET	117	0.15156	0.011835	0.15791	0.1686	nikolsky_breast_cancer_16p13_amplicon	Curated_gene_sets
Curated_gene_sets:pid_p38_ga...	SET	11	0.24539	0.0058918	0.25602	0.16892	pid_p38_gamma_delta_pathway	Curated_gene_sets
Curated_gene_sets:reactome_r...119	SET	17	0.20641	0.0061601	0.21585	0.16948	reactome_role_of_lat2_ntal_lab_on_calcium_mobilization	Curated_gene_sets
Curated_gene_sets:reactome_r...43	SET	16	0.19454	0.0056327	0.20356	0.16962	reactome_regulation_of_kit_signaling	Curated_gene_sets
Curated_gene_sets:chauhan_re...2	SET	47	0.10542	0.0052272	0.11034	0.16969	chauhan_response_to_methoxyestradiol_up	Curated_gene_sets
Curated_gene_sets:charafe_br...3	SET	436	0.042174	0.0063037	0.044199	0.17	charafe_breast_cancer_luminal_vs_basal_dn	Curated_gene_sets
Curated_gene_sets:dacosta_lo...1	SET	8	0.27676	0.0056674	0.29005	0.17001	dacosta_low_dose_uv_response_via_ercc3_xpcs_dn	Curated_gene_sets
Curated_gene_sets:reactome_c...81	SET	53	0.11384	0.0059929	0.11937	0.17014	reactome_condensation_of_prophase_chromosomes	Curated_gene_sets
Curated_gene_sets:mikkelsen_...6	SET	664	0.030471	0.0055861	0.031965	0.17023	mikkelsen_es_icp_with_h3k4me3	Curated_gene_sets
Curated_gene_sets:reactome_r...70	SET	5	0.3763	0.0060924	0.39482	0.17028	reactome_release_of_apoptotic_factors_from_the_mitochondria	Curated_gene_sets
Curated_gene_sets:reactome_a...15	SET	11	0.2247	0.0053952	0.23623	0.17076	reactome_activated_ntrk2_signals_through_frs2_and_frs3	Curated_gene_sets
Curated_gene_sets:reactome_s...174	SET	23	0.17819	0.0061847	0.18739	0.17083	reactome_synthesis_of_very_long_chain_fatty_acyl_coas	Curated_gene_sets
Curated_gene_sets:reactome_e...26	SET	153	0.062192	0.0055482	0.065412	0.17087	reactome_er_to_golgi_anterograde_transport	Curated_gene_sets
Curated_gene_sets:gabriely_m...	SET	275	0.048984	0.0058397	0.051604	0.17126	gabriely_mir21_targets	Curated_gene_sets
Curated_gene_sets:myllykanga...12	SET	11	0.26873	0.0064522	0.28327	0.1714	myllykangas_amplification_hot_spot_27	Curated_gene_sets
Curated_gene_sets:hollern_pa...	SET	17	0.19952	0.0059544	0.21037	0.17146	hollern_papillary_breast_tumor	Curated_gene_sets
Curated_gene_sets:terao_aox4...4	SET	25	0.14248	0.0051553	0.15036	0.17168	terao_aox4_targets_skin_up	Curated_gene_sets
Curated_gene_sets:pid_erbb_n...	SET	16	0.23094	0.0066865	0.24391	0.17187	pid_erbb_network_pathway	Curated_gene_sets
Curated_gene_sets:chiba_resp...1	SET	42	0.13393	0.0062785	0.14164	0.17218	chiba_response_to_tsa	Curated_gene_sets
Curated_gene_sets:sasai_targ...2	SET	11	0.25507	0.0061243	0.26991	0.17232	sasai_targets_of_cxcr6_and_ptch1_up	Curated_gene_sets
Curated_gene_sets:chandran_m...2	SET	41	0.11585	0.0053659	0.1226	0.17235	chandran_metastasis_top50_dn	Curated_gene_sets
Curated_gene_sets:reactome_n...76	SET	15	0.19453	0.0054537	0.20587	0.17236	reactome_nucleobase_biosynthesis	Curated_gene_sets
Curated_gene_sets:biocarta_s...12	SET	16	0.19619	0.0056804	0.20784	0.17261	biocarta_spry_pathway	Curated_gene_sets
Curated_gene_sets:pid_cdc42_...2	SET	26	0.15799	0.0058297	0.1674	0.17265	pid_cdc42_reg_pathway	Curated_gene_sets
Curated_gene_sets:reactome_c...24	SET	11	0.22831	0.0054817	0.24212	0.17287	reactome_cdc6_association_with_the_orc	Curated_gene_sets
Curated_gene_sets:pid_ras_pa...	SET	30	0.14155	0.0056099	0.15022	0.17303	pid_ras_pathway	Curated_gene_sets
Curated_gene_sets:reactome_t...20	SET	23	0.15833	0.0054953	0.16821	0.17329	reactome_the_canonical_retinoid_cycle_in_rods_twilight_vision	Curated_gene_sets
Curated_gene_sets:turjanski_...2	SET	9	0.25309	0.005497	0.26936	0.17371	turjanski_mapk14_targets	Curated_gene_sets
Curated_gene_sets:colina_tar...	SET	328	0.044	0.0057206	0.046899	0.17409	colina_targets_of_4ebp1_and_4ebp2	Curated_gene_sets
Curated_gene_sets:reactome_r...73	SET	14	0.25178	0.0068196	0.2686	0.17429	reactome_repression_of_wnt_target_genes	Curated_gene_sets
Curated_gene_sets:reactome_h...16	SET	50	0.11473	0.0058672	0.12257	0.17462	reactome_heparan_sulfate_heparin_hs_gag_metabolism	Curated_gene_sets
Curated_gene_sets:reactome_r...78	SET	26	0.16133	0.0059528	0.17248	0.17482	reactome_resolution_of_d_loop_structures_through_synthesis_dependent_strand_annealing_sdsa	Curated_gene_sets
Curated_gene_sets:reactome_j...2	SET	11	0.22104	0.0053072	0.23667	0.17517	reactome_josephin_domain_dubs	Curated_gene_sets
Curated_gene_sets:xu_hgf_sig...3	SET	23	0.16994	0.0058982	0.18202	0.17526	xu_hgf_signaling_not_via_akt1_6hr	Curated_gene_sets
Curated_gene_sets:furukawa_d...1	SET	70	0.092742	0.0056086	0.099379	0.17536	furukawa_dusp6_targets_pci35_dn	Curated_gene_sets
Curated_gene_sets:im_srebf1a...	SET	5	0.3208	0.0051938	0.34383	0.17541	im_srebf1a_targets	Curated_gene_sets
Curated_gene_sets:kumar_path...	SET	255	0.047631	0.0054709	0.051124	0.17576	kumar_pathogen_load_by_macrophages	Curated_gene_sets
Curated_gene_sets:reactome_d...5	SET	14	0.2451	0.0066387	0.26324	0.1759	reactome_dcc_mediated_attractive_signaling	Curated_gene_sets
Curated_gene_sets:matzuk_imp...	SET	21	0.16658	0.0055248	0.17908	0.17613	matzuk_implantation_and_uterine	Curated_gene_sets
Curated_gene_sets:biocarta_c...3	SET	17	0.19389	0.0057864	0.20843	0.17614	biocarta_cardiacegf_pathway	Curated_gene_sets
Curated_gene_sets:mann_respo...2	SET	19	0.17399	0.0054893	0.18758	0.17682	mann_response_to_amifostine_up	Curated_gene_sets
Curated_gene_sets:meissner_e...2	SET	13	0.21311	0.0055623	0.22979	0.17686	meissner_es_icp_with_h3k4me3_and_h3k27me3	Curated_gene_sets
Curated_gene_sets:cardoso_re...	SET	12	0.24661	0.0061843	0.26598	0.17692	cardoso_response_to_gamma_radiation_and_3ab	Curated_gene_sets
Curated_gene_sets:chesler_br...3	SET	35	0.14139	0.0060519	0.15289	0.17753	chesler_brain_highest_expression	Curated_gene_sets
Curated_gene_sets:finetti_br...1	SET	14	0.22553	0.0061084	0.24388	0.17755	finetti_breast_cancer_kinome_green	Curated_gene_sets
Curated_gene_sets:biocarta_e...19	SET	26	0.16481	0.0060815	0.17829	0.17764	biocarta_erk_pathway	Curated_gene_sets
Curated_gene_sets:landis_erb...1	SET	56	0.10667	0.0057718	0.11539	0.17764	landis_erbb2_breast_preneoplastic_dn	Curated_gene_sets
Curated_gene_sets:reactome_h...1	SET	112	0.071877	0.0054922	0.077771	0.17769	reactome_hats_acetylate_histones	Curated_gene_sets
Curated_gene_sets:pid_tnf_pa...	SET	44	0.1147	0.0055031	0.12411	0.17771	pid_tnf_pathway	Curated_gene_sets
Curated_gene_sets:shank_tal1...	SET	10	0.26874	0.0061523	0.2909	0.17779	shank_tal1_targets_dn	Curated_gene_sets
Curated_gene_sets:raffel_veg...1	SET	5	0.31407	0.0050849	0.34111	0.1786	raffel_vegfa_targets_dn	Curated_gene_sets
Curated_gene_sets:west_adren...3	SET	500	0.035191	0.005623	0.038261	0.17886	west_adrenocortical_tumor_dn	Curated_gene_sets
Curated_gene_sets:dorn_adeno...6	SET	10	0.23288	0.0053313	0.25333	0.17899	dorn_adenovirus_infection_32hr_up	Curated_gene_sets
Curated_gene_sets:xu_hgf_tar...1	SET	24	0.17106	0.0060647	0.18617	0.1791	xu_hgf_targets_induced_by_akt1_48hr_dn	Curated_gene_sets
Curated_gene_sets:verhaak_gl...3	SET	120	0.068016	0.0053784	0.074138	0.17947	verhaak_glioblastoma_neural	Curated_gene_sets
Curated_gene_sets:reactome_a...95	SET	35	0.12889	0.0055169	0.14077	0.17993	reactome_apoptotic_cleavage_of_cellular_proteins	Curated_gene_sets
Curated_gene_sets:reactome_a...109	SET	6	0.28132	0.0049892	0.30745	0.1801	reactome_assembly_of_the_orc_complex_at_the_origin_of_replication	Curated_gene_sets
Curated_gene_sets:ding_lung_...2	SET	100	0.078566	0.0056743	0.085904	0.18021	ding_lung_cancer_expression_by_copy_number	Curated_gene_sets
Curated_gene_sets:reactome_c...33	SET	89	0.092131	0.0062793	0.10081	0.1804	reactome_cell_junction_organization	Curated_gene_sets
Curated_gene_sets:gale_apl_w...1	SET	13	0.21192	0.0055312	0.23207	0.18058	gale_apl_with_flt3_mutated_dn	Curated_gene_sets
Curated_gene_sets:reactome_e...31	SET	9	0.2313	0.0050236	0.25356	0.18083	reactome_erythrocytes_take_up_oxygen_and_release_carbon_dioxide	Curated_gene_sets
Curated_gene_sets:sakai_chro...2	SET	80	0.085255	0.0055103	0.093475	0.18087	sakai_chronic_hepatitis_vs_liver_cancer_up	Curated_gene_sets
Curated_gene_sets:reactome_d...81	SET	28	0.14948	0.0057238	0.16394	0.18093	reactome_downregulation_of_erbb2_signaling	Curated_gene_sets
Curated_gene_sets:reactome_t...100	SET	42	0.10081	0.0047259	0.11056	0.18094	reactome_transport_of_mature_mrnas_derived_from_intronless_transcripts	Curated_gene_sets
Curated_gene_sets:mikkelsen_...26	SET	39	0.13434	0.0060691	0.1474	0.18105	mikkelsen_mef_icp_with_h3k4me3_and_h3k27me3	Curated_gene_sets
Curated_gene_sets:biocarta_i...22	SET	5	0.29555	0.004785	0.32437	0.18111	biocarta_ion_pathway	Curated_gene_sets
Curated_gene_sets:flotho_ped...1	SET	28	0.15224	0.0058291	0.16718	0.18126	flotho_pediatric_all_therapy_response_dn	Curated_gene_sets
Curated_gene_sets:golub_all_...2	SET	24	0.1481	0.0052508	0.16283	0.18154	golub_all_vs_aml_up	Curated_gene_sets
Curated_gene_sets:burton_adi...3	SET	45	0.11432	0.005547	0.12577	0.18167	burton_adipogenesis_11	Curated_gene_sets
Curated_gene_sets:kegg_mapk_...	SET	256	0.048591	0.005592	0.053583	0.18225	kegg_mapk_signaling_pathway	Curated_gene_sets
Curated_gene_sets:reactome_d...72	SET	44	0.12321	0.0059113	0.13593	0.18237	reactome_dna_methylation	Curated_gene_sets
Curated_gene_sets:reactome_g...6	SET	85	0.080708	0.0053763	0.089093	0.1825	reactome_g2_m_dna_damage_checkpoint	Curated_gene_sets
Curated_gene_sets:reactome_r...14	SET	16	0.18661	0.0054031	0.20614	0.18267	reactome_recycling_of_bile_acids_and_salts	Curated_gene_sets
Curated_gene_sets:debiasi_ap...2	SET	289	0.043862	0.0053586	0.04846	0.18271	debiasi_apoptosis_by_reovirus_infection_up	Curated_gene_sets
Curated_gene_sets:mariadason...2	SET	61	0.094986	0.0053635	0.105	0.18284	mariadason_regulated_by_histone_acetylation_up	Curated_gene_sets
Curated_gene_sets:reactome_g...26	SET	10	0.21593	0.0049435	0.23894	0.18307	reactome_gamma_carboxylation_transport_and_amino_terminal_cleavage_of_proteins	Curated_gene_sets
Curated_gene_sets:sengupta_e...	SET	138	0.063502	0.0053824	0.070328	0.18328	sengupta_ebna1_anticorrelated	Curated_gene_sets
Curated_gene_sets:reactome_f...6	SET	8	0.29044	0.0059475	0.32166	0.18328	reactome_fatty_acids_bound_to_gpr40_ffar1_regulate_insulin_secretion	Curated_gene_sets
Curated_gene_sets:reactome_g...48	SET	28	0.14435	0.005527	0.15996	0.18343	reactome_glutamate_binding_activation_of_ampa_receptors_and_synaptic_plasticity	Curated_gene_sets
Curated_gene_sets:li_amplifi...	SET	169	0.058135	0.0054485	0.06443	0.18346	li_amplified_in_lung_cancer	Curated_gene_sets
Curated_gene_sets:nakamura_c...2	SET	24	0.16925	0.0060004	0.1877	0.18362	nakamura_cancer_microenvironment_up	Curated_gene_sets
Curated_gene_sets:piepoli_lg...1	SET	13	0.20939	0.0054652	0.23222	0.18362	piepoli_lgi1_targets_dn	Curated_gene_sets
Curated_gene_sets:reactome_t...108	SET	184	0.054777	0.0053546	0.060822	0.18391	reactome_transport_to_the_golgi_and_subsequent_modification	Curated_gene_sets
Curated_gene_sets:burton_adi...1	SET	30	0.14749	0.0058453	0.16387	0.18405	burton_adipogenesis_1	Curated_gene_sets
Curated_gene_sets:reactome_l...9	SET	8	0.29857	0.006114	0.33188	0.18416	reactome_ligand_receptor_interactions	Curated_gene_sets
Curated_gene_sets:ross_aml_o...	SET	66	0.086677	0.0050903	0.096444	0.18441	ross_aml_of_fab_m7_type	Curated_gene_sets
Curated_gene_sets:ellwood_my...1	SET	41	0.10836	0.0050192	0.12091	0.18508	ellwood_myc_targets_dn	Curated_gene_sets
Curated_gene_sets:reactome_s...130	SET	10	0.2228	0.0051006	0.24871	0.18518	reactome_sumoylation_of_immune_response_proteins	Curated_gene_sets
Curated_gene_sets:kang_doxor...2	SET	53	0.10189	0.0053638	0.11375	0.18522	kang_doxorubicin_resistance_up	Curated_gene_sets
Curated_gene_sets:biocarta_g...10	SET	14	0.2028	0.0054929	0.22648	0.18528	biocarta_granulocytes_pathway	Curated_gene_sets
Curated_gene_sets:boyault_li...13	SET	11	0.28162	0.0067617	0.31475	0.18547	boyault_liver_cancer_subclass_g56_up	Curated_gene_sets
Curated_gene_sets:taylor_met...	SET	79	0.083561	0.0053671	0.093508	0.18577	taylor_methylated_in_acute_lymphoblastic_leukemia	Curated_gene_sets
Curated_gene_sets:tesar_alk_...2	SET	5	0.44734	0.0072425	0.50094	0.18594	tesar_alk_targets_episc_3d_up	Curated_gene_sets
Curated_gene_sets:huper_brea...1	SET	56	0.11689	0.0063247	0.13112	0.18635	huper_breast_basal_vs_luminal_dn	Curated_gene_sets
Curated_gene_sets:reactome_n...53	SET	108	0.064449	0.0048364	0.072349	0.18652	reactome_nonsense_mediated_decay_nmd	Curated_gene_sets
Curated_gene_sets:reactome_n...69	SET	52	0.09296	0.0048476	0.10474	0.18739	reactome_nuclear_envelope_breakdown	Curated_gene_sets
Curated_gene_sets:davicioni_...4	SET	53	0.11467	0.006037	0.12921	0.18742	davicioni_pax_foxo1_signature_in_arms_up	Curated_gene_sets
Curated_gene_sets:reactome_c...38	SET	506	0.031979	0.0051396	0.036034	0.18742	reactome_cellular_responses_to_external_stimuli	Curated_gene_sets
Curated_gene_sets:wang_barre...3	SET	24	0.15983	0.0056666	0.1803	0.18768	wang_barretts_esophagus_dn	Curated_gene_sets
Curated_gene_sets:reactome_d...13	SET	8	0.25951	0.0053142	0.29289	0.1878	reactome_defective_b4galt1_causes_b4galt1_cdg_cdg_2d	Curated_gene_sets
Curated_gene_sets:fischer_g2...	SET	230	0.047905	0.0052292	0.054074	0.18784	fischer_g2_m_cell_cycle	Curated_gene_sets
Curated_gene_sets:jones_tcof...	SET	5	0.38524	0.0062371	0.43538	0.18813	jones_tcof1_targets	Curated_gene_sets
Curated_gene_sets:reactome_f...10	SET	131	0.06355	0.0052491	0.071871	0.18829	reactome_fc_epsilon_receptor_fceri_signaling	Curated_gene_sets
Curated_gene_sets:tooker_gem...1	SET	120	0.068961	0.0054531	0.078004	0.18834	tooker_gemcitabine_resistance_dn	Curated_gene_sets
Curated_gene_sets:lindstedt_...2	SET	45	0.12794	0.0062076	0.14487	0.18859	lindstedt_dendritic_cell_maturation_b	Curated_gene_sets
Curated_gene_sets:boudoukha_...	SET	93	0.077542	0.0054018	0.087805	0.18859	boudoukha_bound_by_igf2bp2	Curated_gene_sets
Curated_gene_sets:lee_liver_...14	SET	60	0.099591	0.0055774	0.11287	0.18881	lee_liver_cancer_myc_tgfa_up	Curated_gene_sets
Curated_gene_sets:gavin_foxp...6	SET	94	0.080808	0.0056594	0.091589	0.18882	gavin_foxp3_targets_cluster_t4	Curated_gene_sets
Curated_gene_sets:montero_th...2	SET	12	0.22407	0.0056191	0.25408	0.18892	montero_thyroid_cancer_poor_survival_up	Curated_gene_sets
Curated_gene_sets:pid_hdac_c...2	SET	31	0.13283	0.0053511	0.15064	0.18895	pid_hdac_classii_pathway	Curated_gene_sets
Curated_gene_sets:reactome_a...108	SET	16	0.1659	0.0048033	0.18815	0.18896	reactome_assembly_of_the_hiv_virion	Curated_gene_sets
Curated_gene_sets:reactome_g...29	SET	12	0.21482	0.005387	0.24379	0.18912	reactome_gap_junction_degradation	Curated_gene_sets
Curated_gene_sets:reactome_g...35	SET	117	0.066188	0.0051684	0.075209	0.18942	reactome_gene_silencing_by_rna	Curated_gene_sets
Curated_gene_sets:reactome_m...16	SET	63	0.088793	0.0050951	0.10102	0.18972	reactome_meiotic_synapsis	Curated_gene_sets
Curated_gene_sets:ohm_embryo...1	SET	9	0.26868	0.0058354	0.30569	0.18973	ohm_embryonic_carcinoma_dn	Curated_gene_sets
Curated_gene_sets:yagi_aml_w...4	SET	124	0.068926	0.0055399	0.078446	0.1898	yagi_aml_with_t_9_11_translocation	Curated_gene_sets
Curated_gene_sets:flechner_b...1	SET	22	0.13582	0.0046104	0.155	0.19045	flechner_biopsy_kidney_transplant_ok_vs_donor_dn	Curated_gene_sets
Curated_gene_sets:reactome_t...39	SET	13	0.19156	0.0049997	0.21901	0.19089	reactome_tnfr1_induced_proapoptotic_signaling	Curated_gene_sets
Curated_gene_sets:chiaretti_...2	SET	28	0.13063	0.005002	0.14962	0.1913	chiaretti_t_all_refractory_to_therapy	Curated_gene_sets
Curated_gene_sets:li_cisplat...2	SET	25	0.1766	0.0063901	0.20267	0.19178	li_cisplatin_resistance_up	Curated_gene_sets
Curated_gene_sets:lein_cereb...	SET	79	0.087529	0.005622	0.10054	0.192	lein_cerebellum_markers	Curated_gene_sets
Curated_gene_sets:biocarta_c...14	SET	13	0.2196	0.0057316	0.25299	0.1927	biocarta_cdk5_pathway	Curated_gene_sets
Curated_gene_sets:pid_integr...8	SET	27	0.15289	0.0057487	0.17617	0.19275	pid_integrin_cs_pathway	Curated_gene_sets
Curated_gene_sets:reactome_a...48	SET	31	0.11623	0.0046825	0.13406	0.19297	reactome_activation_of_the_pre_replicative_complex	Curated_gene_sets
Curated_gene_sets:vantveer_b...7	SET	58	0.09117	0.0050203	0.10519	0.19306	vantveer_breast_cancer_poor_prognosis	Curated_gene_sets
Curated_gene_sets:dazard_uv_...4	SET	19	0.17949	0.0056627	0.20744	0.19346	dazard_uv_response_cluster_g28	Curated_gene_sets
Curated_gene_sets:reactome_p...40	SET	12	0.22284	0.0055881	0.25772	0.19362	reactome_physiological_factors	Curated_gene_sets
Curated_gene_sets:reactome_s...131	SET	29	0.13646	0.0053175	0.15784	0.19365	reactome_sumoylation_of_intracellular_receptors	Curated_gene_sets
Curated_gene_sets:coldren_ge...1	SET	215	0.050186	0.0052987	0.058055	0.19367	coldren_gefitinib_resistance_dn	Curated_gene_sets
Curated_gene_sets:smirnov_re...1	SET	57	0.10282	0.0056131	0.11898	0.19374	smirnov_response_to_ir_2hr_dn	Curated_gene_sets
Curated_gene_sets:reactome_r...136	SET	111	0.068315	0.0051968	0.079068	0.1938	reactome_runx1_regulates_transcription_of_genes_involved_in_differentiation_of_hscs	Curated_gene_sets
Curated_gene_sets:reactome_t...45	SET	146	0.061182	0.0053328	0.070972	0.19433	reactome_toll_like_receptor_cascades	Curated_gene_sets
Curated_gene_sets:reactome_t...83	SET	70	0.093027	0.0056258	0.10802	0.19457	reactome_transcriptional_regulation_of_granulopoiesis	Curated_gene_sets
Curated_gene_sets:pid_reelin...	SET	28	0.14961	0.0057286	0.17384	0.19473	pid_reelin_pathway	Curated_gene_sets
Curated_gene_sets:pid_erbb1_...1	SET	104	0.071151	0.00524	0.082858	0.19526	pid_erbb1_downstream_pathway	Curated_gene_sets
Curated_gene_sets:reactome_n...70	SET	12	0.19349	0.0048523	0.22539	0.19532	reactome_nuclear_envelope_reassembly	Curated_gene_sets
Curated_gene_sets:reactome_p...69	SET	85	0.078807	0.0052496	0.091802	0.19533	reactome_positive_epigenetic_regulation_of_rrna_expression	Curated_gene_sets
Curated_gene_sets:kalma_e2f1...	SET	11	0.18138	0.004355	0.21131	0.19535	kalma_e2f1_targets	Curated_gene_sets
Curated_gene_sets:simbulan_p...1	SET	16	0.15676	0.0045388	0.18271	0.19546	simbulan_parp1_targets_dn	Curated_gene_sets
Curated_gene_sets:reactome_r...122	SET	17	0.17962	0.0053606	0.20991	0.19608	reactome_rora_activates_gene_expression	Curated_gene_sets
Curated_gene_sets:pid_pi3kci...2	SET	48	0.10808	0.0054153	0.1263	0.19609	pid_pi3kci_pathway	Curated_gene_sets
Curated_gene_sets:reactome_n...61	SET	24	0.17241	0.0061126	0.20152	0.19613	reactome_notch3_intracellular_domain_regulates_transcription	Curated_gene_sets
Curated_gene_sets:chebotaev_...2	SET	75	0.084541	0.0052914	0.098841	0.19619	chebotaev_gr_targets_up	Curated_gene_sets
Curated_gene_sets:nakayama_s...3	SET	73	0.088546	0.0054679	0.1036	0.19636	nakayama_soft_tissue_tumors_pca2_dn	Curated_gene_sets
Curated_gene_sets:kim_mycn_a...1	SET	102	0.072264	0.0052708	0.08459	0.19648	kim_mycn_amplification_targets_dn	Curated_gene_sets
Curated_gene_sets:sesto_resp...8	SET	68	0.08821	0.005258	0.10327	0.19651	sesto_response_to_uv_c7	Curated_gene_sets
Curated_gene_sets:sweet_kras...1	SET	88	0.074298	0.0050354	0.087058	0.19672	sweet_kras_oncogenic_signature	Curated_gene_sets
Curated_gene_sets:teramoto_o...2	SET	8	0.26604	0.0054478	0.31182	0.19678	teramoto_opn_targets_cluster_3	Curated_gene_sets
Curated_gene_sets:reactome_m...2	SET	86	0.072138	0.0048334	0.084555	0.19679	reactome_macroautophagy	Curated_gene_sets
Curated_gene_sets:lopez_mbd_...2	SET	4	0.30317	0.0043903	0.35627	0.1974	lopez_mbd_targets_imprinted_and_x_linked	Curated_gene_sets
Curated_gene_sets:gryder_pax...1	SET	987	0.024575	0.0054442	0.028897	0.19755	gryder_pax3foxo1_enhancers_in_tads	Curated_gene_sets
Curated_gene_sets:reactome_i...25	SET	28	0.13229	0.0050653	0.15561	0.19763	reactome_integrin_signaling	Curated_gene_sets
Curated_gene_sets:chiaretti_...3	SET	19	0.17496	0.0055198	0.20587	0.19771	chiaretti_t_all_relapse_prognosis	Curated_gene_sets
Curated_gene_sets:ferreira_e...2	SET	159	0.054113	0.0049205	0.063681	0.19774	ferreira_ewings_sarcoma_unstable_vs_stable_up	Curated_gene_sets
Curated_gene_sets:kegg_cell_...1	SET	124	0.07235	0.0058151	0.085162	0.19779	kegg_cell_adhesion_molecules_cams	Curated_gene_sets
Curated_gene_sets:molenaar_t...2	SET	62	0.08408	0.0047864	0.099009	0.19788	molenaar_targets_of_ccnd1_and_cdk4_up	Curated_gene_sets
Curated_gene_sets:reactome_n...80	SET	108	0.060647	0.0045511	0.071452	0.19801	reactome_nucleotide_excision_repair	Curated_gene_sets
Curated_gene_sets:reactome_n...74	SET	50	0.10606	0.0054236	0.12499	0.19808	reactome_nuclear_receptor_transcription_pathway	Curated_gene_sets
Curated_gene_sets:reactome_s...107	SET	5	0.33796	0.0054716	0.39835	0.19812	reactome_sodium_coupled_sulphate_di_and_tri_carboxylate_transporters	Curated_gene_sets
Curated_gene_sets:reactome_i...18	SET	20	0.15143	0.0049013	0.17855	0.1982	reactome_insertion_of_tail_anchored_proteins_into_the_endoplasmic_reticulum_membrane	Curated_gene_sets
Curated_gene_sets:smid_breas...9	SET	6	0.29619	0.0052529	0.34926	0.19821	smid_breast_cancer_normal_like_dn	Curated_gene_sets
Curated_gene_sets:nakamura_a...5	SET	5	0.31691	0.0051308	0.37451	0.19873	nakamura_alveolar_epithelium	Curated_gene_sets
Curated_gene_sets:myllykanga...4	SET	18	0.17443	0.0053563	0.20684	0.19954	myllykangas_amplification_hot_spot_17	Curated_gene_sets
Curated_gene_sets:watanabe_r...2	SET	105	0.062966	0.0046594	0.074727	0.19973	watanabe_rectal_cancer_radiotherapy_responsive_up	Curated_gene_sets
Curated_gene_sets:mueller_co...2	SET	13	0.18518	0.0048334	0.2198	0.19976	mueller_common_targets_of_aml_fusions_up	Curated_gene_sets
Curated_gene_sets:becker_tam...1	SET	52	0.099466	0.0051869	0.11822	0.20008	becker_tamoxifen_resistance_dn	Curated_gene_sets
Curated_gene_sets:reactome_n...49	SET	32	0.12641	0.0051739	0.15027	0.20011	reactome_nod1_2_signaling_pathway	Curated_gene_sets
Curated_gene_sets:tesar_jak_...1	SET	7	0.30097	0.0057653	0.35801	0.20027	tesar_jak_targets_mouse_es_d3_dn	Curated_gene_sets
Curated_gene_sets:schaeffer_...14	SET	8	0.26891	0.0055067	0.32003	0.20039	schaeffer_prostate_development_and_cancer_box5_dn	Curated_gene_sets
Curated_gene_sets:myllykanga...18	SET	12	0.21874	0.0054854	0.2605	0.20055	myllykangas_amplification_hot_spot_8	Curated_gene_sets
Curated_gene_sets:reactome_r...84	SET	42	0.11198	0.0052492	0.13345	0.20072	reactome_ret_signaling	Curated_gene_sets
Curated_gene_sets:reactome_p...88	SET	27	0.11555	0.0043446	0.13778	0.20085	reactome_processing_of_capped_intronless_pre_mrna	Curated_gene_sets
Curated_gene_sets:meissner_b...5	SET	1041	0.024789	0.0056315	0.029573	0.20095	meissner_brain_hcp_with_h3k4me3_and_h3k27me3	Curated_gene_sets
Curated_gene_sets:reactome_p...80	SET	18	0.17264	0.0053014	0.20601	0.20102	reactome_pre_notch_processing_in_golgi	Curated_gene_sets
Curated_gene_sets:ray_target...1	SET	15	0.18516	0.0051911	0.22099	0.20105	ray_targets_of_p210_bcr_abl_fusion_dn	Curated_gene_sets
Curated_gene_sets:kegg_epith...	SET	65	0.085782	0.0049996	0.10251	0.20136	kegg_epithelial_cell_signaling_in_helicobacter_pylori_infection	Curated_gene_sets
Curated_gene_sets:park_hsc_m...	SET	42	0.10736	0.005033	0.12838	0.2015	park_hsc_markers	Curated_gene_sets
Curated_gene_sets:biocarta_p...5	SET	20	0.16309	0.0052788	0.19505	0.20154	biocarta_p53hypoxia_pathway	Curated_gene_sets
Curated_gene_sets:gaussmann_...2	SET	171	0.059012	0.0055629	0.07066	0.20182	gaussmann_mll_af4_fusion_targets_a_up	Curated_gene_sets
Curated_gene_sets:kegg_vibri...	SET	52	0.098174	0.0051195	0.11758	0.20188	kegg_vibrio_cholerae_infection	Curated_gene_sets
Curated_gene_sets:reactome_e...40	SET	24	0.15566	0.0055186	0.18649	0.20196	reactome_estrogen_dependent_nuclear_events_downstream_of_esr_membrane_signaling	Curated_gene_sets
Curated_gene_sets:pid_rhoa_r...	SET	42	0.11641	0.0054573	0.13949	0.20198	pid_rhoa_reg_pathway	Curated_gene_sets
Curated_gene_sets:kegg_glyco...5	SET	20	0.15474	0.0050085	0.18595	0.20266	kegg_glycosaminoglycan_degradation	Curated_gene_sets
Curated_gene_sets:ambrosini_...	SET	103	0.068736	0.0050379	0.082599	0.20266	ambrosini_flavopiridol_treatment_tp53	Curated_gene_sets
Curated_gene_sets:wu_apoptos...1	SET	11	0.19256	0.0046233	0.23221	0.20349	wu_apoptosis_by_cdkn1a_not_via_tp53	Curated_gene_sets
Curated_gene_sets:reactome_v...19	SET	42	0.12439	0.0058311	0.15001	0.20351	reactome_voltage_gated_potassium_channels	Curated_gene_sets
Curated_gene_sets:pid_hes_he...	SET	46	0.11049	0.0054199	0.13329	0.20358	pid_hes_hey_pathway	Curated_gene_sets
Curated_gene_sets:reactome_h...38	SET	9	0.26924	0.0058478	0.32492	0.20366	reactome_hydrolysis_of_lpc	Curated_gene_sets
Curated_gene_sets:lee_neural...2	SET	139	0.06386	0.0054321	0.077113	0.2038	lee_neural_crest_stem_cell_up	Curated_gene_sets
Curated_gene_sets:reactome_e...3	SET	54	0.083165	0.0044192	0.1005	0.20397	reactome_e3_ubiquitin_ligases_ubiquitinate_target_proteins	Curated_gene_sets
Curated_gene_sets:ehrlich_ic...1	SET	12	0.22088	0.0055389	0.26701	0.20406	ehrlich_icf_syndrom_dn	Curated_gene_sets
Curated_gene_sets:wunder_inf...1	SET	9	0.21447	0.0046581	0.25942	0.2042	wunder_inflammatory_response_and_cholesterol_dn	Curated_gene_sets
Curated_gene_sets:reactome_m...15	SET	67	0.088118	0.0052139	0.10666	0.20437	reactome_meiotic_recombination	Curated_gene_sets
Curated_gene_sets:kegg_arrhy...	SET	71	0.090865	0.005534	0.11001	0.20441	kegg_arrhythmogenic_right_ventricular_cardiomyopathy_arvc	Curated_gene_sets
Curated_gene_sets:landis_bre...2	SET	41	0.10951	0.0050724	0.13261	0.20445	landis_breast_cancer_progression_up	Curated_gene_sets
Curated_gene_sets:lindgren_b...3	SET	130	0.061897	0.0050931	0.074982	0.20455	lindgren_bladder_cancer_cluster_2a_dn	Curated_gene_sets
Curated_gene_sets:tanaka_met...	SET	100	0.082577	0.005964	0.10004	0.20457	tanaka_methylated_in_esophageal_carcinoma	Curated_gene_sets
Curated_gene_sets:turashvili...7	SET	83	0.084742	0.0055785	0.10272	0.20469	turashvili_breast_lobular_carcinoma_vs_ductal_normal_dn	Curated_gene_sets
Curated_gene_sets:reactome_v...14	SET	11	0.18686	0.0044866	0.22658	0.20478	reactome_vitamin_d_calciferol_metabolism	Curated_gene_sets
Curated_gene_sets:rodrigues_...7	SET	674	0.026836	0.0049552	0.032549	0.20484	rodrigues_thyroid_carcinoma_anaplastic_up	Curated_gene_sets
Curated_gene_sets:basso_b_ly...	SET	140	0.054968	0.0046924	0.066721	0.20502	basso_b_lymphocyte_network	Curated_gene_sets
Curated_gene_sets:kim_all_di...1	SET	37	0.12012	0.005286	0.14604	0.2054	kim_all_disorders_calb1_corr_dn	Curated_gene_sets
Curated_gene_sets:biocarta_g...11	SET	20	0.15643	0.0050633	0.19051	0.20579	biocarta_gsk3_pathway	Curated_gene_sets
Curated_gene_sets:boquest_st...3	SET	214	0.051246	0.0053981	0.062478	0.20605	boquest_stem_cell_dn	Curated_gene_sets
Curated_gene_sets:reactome_a...6	SET	78	0.07525	0.0048027	0.091936	0.20654	reactome_abc_transporter_disorders	Curated_gene_sets
Curated_gene_sets:ikeda_mir1...3	SET	5	0.33995	0.0055038	0.41534	0.20655	ikeda_mir1_targets_dn	Curated_gene_sets
Curated_gene_sets:reactome_m...13	SET	7	0.3299	0.0063193	0.4031	0.20657	reactome_mecp2_regulates_transcription_of_neuronal_ligands	Curated_gene_sets
Curated_gene_sets:kegg_rna_p...	SET	30	0.10569	0.0041889	0.12926	0.20677	kegg_rna_polymerase	Curated_gene_sets
Curated_gene_sets:reactome_s...97	SET	47	0.10458	0.0051855	0.12798	0.20693	reactome_sirt1_negatively_regulates_rrna_expression	Curated_gene_sets
Curated_gene_sets:boyault_li...11	SET	184	0.047898	0.0046822	0.058675	0.20716	boyault_liver_cancer_subclass_g3_up	Curated_gene_sets
Curated_gene_sets:lee_liver_...9	SET	15	0.20942	0.0058709	0.25677	0.20737	lee_liver_cancer_hepatoblast	Curated_gene_sets
Curated_gene_sets:reactome_e...34	SET	14	0.1883	0.0051001	0.23129	0.20779	reactome_erythropoietin_activates_ras	Curated_gene_sets
Curated_gene_sets:vanasse_bc...2	SET	30	0.13119	0.0051992	0.16132	0.20805	vanasse_bcl2_targets_up	Curated_gene_sets
Curated_gene_sets:reactome_a...78	SET	88	0.074569	0.0050538	0.091737	0.20815	reactome_amyloid_fiber_formation	Curated_gene_sets
Curated_gene_sets:georges_ta...	SET	853	0.023858	0.0049317	0.029351	0.20816	georges_targets_of_mir192_and_mir215	Curated_gene_sets
Curated_gene_sets:wang_respo...4	SET	9	0.19166	0.0041627	0.23604	0.20841	wang_response_to_forskolin_dn	Curated_gene_sets
Curated_gene_sets:reactome_i...71	SET	12	0.18704	0.0046903	0.23057	0.20863	reactome_irak1_recruits_ikk_complex	Curated_gene_sets
Curated_gene_sets:holleman_a...4	SET	28	0.11812	0.0045229	0.14578	0.2089	holleman_asparaginase_resistance_b_all_up	Curated_gene_sets
Curated_gene_sets:reactome_m...77	SET	108	0.0618	0.0046376	0.076278	0.20892	reactome_mitotic_spindle_checkpoint	Curated_gene_sets
Curated_gene_sets:marson_bou...1	SET	661	0.026939	0.0049278	0.033277	0.20911	marson_bound_by_e2f4_unstimulated	Curated_gene_sets
Curated_gene_sets:zwang_clas...1	SET	481	0.032278	0.0050613	0.039883	0.20917	zwang_class_1_transiently_induced_by_egf	Curated_gene_sets
Curated_gene_sets:siligan_ta...1	SET	17	0.15683	0.0046803	0.19461	0.21017	siligan_targets_of_ews_fli1_fusion_dn	Curated_gene_sets
Curated_gene_sets:biocarta_r...5	SET	5	0.27255	0.0044126	0.33822	0.21018	biocarta_ran_pathway	Curated_gene_sets
Curated_gene_sets:reactome_a...71	SET	12	0.18566	0.0046559	0.23046	0.21023	reactome_alpha_linolenic_omega3_and_linoleic_omega6_acid_metabolism	Curated_gene_sets
Curated_gene_sets:frasor_res...2	SET	37	0.11935	0.0052522	0.14837	0.21057	frasor_response_to_estradiol_up	Curated_gene_sets
Curated_gene_sets:zhang_prol...	SET	50	0.095608	0.0048892	0.11885	0.21058	zhang_proliferating_vs_quiescent	Curated_gene_sets
Curated_gene_sets:landis_erb...2	SET	17	0.17125	0.0051107	0.21297	0.21067	landis_erbb2_breast_preneoplastic_up	Curated_gene_sets
Curated_gene_sets:reactome_s...47	SET	19	0.13713	0.0043265	0.17095	0.21122	reactome_signaling_by_fgfr2_iiia_tm	Curated_gene_sets
Curated_gene_sets:reactome_a...51	SET	5	0.30047	0.0048647	0.37499	0.21149	reactome_acyl_chain_remodeling_of_cl	Curated_gene_sets
Curated_gene_sets:reactome_d...51	SET	18	0.1468	0.0045081	0.18331	0.21162	reactome_diseases_associated_with_glycosylation_precursor_biosynthesis	Curated_gene_sets
Curated_gene_sets:reactome_r...37	SET	81	0.068358	0.0044456	0.085392	0.21171	reactome_regulation_of_hsf1_mediated_heat_shock_response	Curated_gene_sets
Curated_gene_sets:kim_hypoxia	SET	19	0.14758	0.0046561	0.18455	0.21195	kim_hypoxia	Curated_gene_sets
Curated_gene_sets:dazard_uv_...6	SET	20	0.15864	0.0051347	0.19856	0.21216	dazard_uv_response_cluster_g4	Curated_gene_sets
Curated_gene_sets:la_men1_ta...	SET	21	0.15496	0.0051394	0.19405	0.21228	la_men1_targets	Curated_gene_sets
Curated_gene_sets:kegg_pyrim...	SET	96	0.062244	0.0044052	0.077967	0.21234	kegg_pyrimidine_metabolism	Curated_gene_sets
Curated_gene_sets:reactome_s...84	SET	210	0.044137	0.0046061	0.05533	0.21253	reactome_signaling_by_robo_receptors	Curated_gene_sets
Curated_gene_sets:reactome_s...32	SET	21	0.15524	0.0051488	0.19467	0.21259	reactome_signal_transduction_by_l1	Curated_gene_sets
Curated_gene_sets:mullighan_...10	SET	309	0.037674	0.0047566	0.047277	0.21276	mullighan_npm1_signature_3_up	Curated_gene_sets
Curated_gene_sets:lien_breas...2	SET	108	0.063443	0.0047609	0.079678	0.21295	lien_breast_carcinoma_metaplastic_vs_ductal_dn	Curated_gene_sets
Curated_gene_sets:reactome_c...65	SET	140	0.056413	0.0048158	0.071024	0.21352	reactome_clathrin_mediated_endocytosis	Curated_gene_sets
Curated_gene_sets:rodrigues_...8	SET	75	0.090515	0.0056653	0.11408	0.21377	rodrigues_thyroid_carcinoma_dn	Curated_gene_sets
Curated_gene_sets:reactome_r...93	SET	11	0.21428	0.0051448	0.27011	0.21381	reactome_rho_gtpases_activate_ktn1	Curated_gene_sets
Curated_gene_sets:lopez_meso...1	SET	7	0.28205	0.0054028	0.35565	0.21388	lopez_mesotelioma_survival_time_dn	Curated_gene_sets
Curated_gene_sets:jaervinen_...	SET	40	0.10084	0.0046134	0.12727	0.2141	jaervinen_amplified_in_laryngeal_cancer	Curated_gene_sets
Curated_gene_sets:lein_oligo...	SET	74	0.079755	0.0049585	0.1007	0.21419	lein_oligodendrocyte_markers	Curated_gene_sets
Curated_gene_sets:graessmann...7	SET	79	0.075651	0.004859	0.095667	0.21455	graessmann_response_to_mc_and_serum_deprivation_dn	Curated_gene_sets
Curated_gene_sets:chandran_m...1	SET	303	0.039714	0.004966	0.050229	0.21458	chandran_metastasis_dn	Curated_gene_sets
Curated_gene_sets:hsiao_hous...	SET	374	0.032766	0.0045434	0.041446	0.2146	hsiao_housekeeping_genes	Curated_gene_sets
Curated_gene_sets:reactome_p...116	SET	12	0.19439	0.0048748	0.24618	0.21488	reactome_purine_salvage	Curated_gene_sets
Curated_gene_sets:reactome_c...39	SET	415	0.031241	0.0045582	0.039663	0.21545	reactome_cellular_responses_to_stress	Curated_gene_sets
Curated_gene_sets:lin_npas4_...2	SET	165	0.050068	0.004637	0.063603	0.21559	lin_npas4_targets_up	Curated_gene_sets
Curated_gene_sets:reactome_p...79	SET	88	0.076594	0.005191	0.097359	0.21573	reactome_pre_notch_expression_and_processing	Curated_gene_sets
Curated_gene_sets:wu_cell_mi...	SET	173	0.053429	0.0050658	0.067922	0.21576	wu_cell_migration	Curated_gene_sets
Curated_gene_sets:dirmeier_l...3	SET	56	0.089234	0.0048285	0.11348	0.21583	dirmeier_lmp1_response_late_up	Curated_gene_sets
Curated_gene_sets:weber_meth...6	SET	15	0.15105	0.0042348	0.19231	0.2161	weber_methylated_icp_in_sperm_dn	Curated_gene_sets
Curated_gene_sets:kegg_long_...1	SET	68	0.083429	0.0049731	0.10628	0.21622	kegg_long_term_depression	Curated_gene_sets
Curated_gene_sets:einav_inte...	SET	27	0.11649	0.00438	0.14873	0.21676	einav_interferon_signature_in_cancer	Curated_gene_sets
Curated_gene_sets:naba_matri...2	SET	722	0.027714	0.0052894	0.035396	0.21683	naba_matrisome_associated	Curated_gene_sets
Curated_gene_sets:marks_acet...	SET	14	0.19624	0.0053153	0.25093	0.21709	marks_acetylated_non_histone_proteins	Curated_gene_sets
Curated_gene_sets:pid_p73pat...	SET	78	0.071454	0.0045605	0.091394	0.21717	pid_p73pathway	Curated_gene_sets
Curated_gene_sets:pid_alk2_p...	SET	11	0.20792	0.0049922	0.26614	0.21734	pid_alk2_pathway	Curated_gene_sets
Curated_gene_sets:reactome_p...103	SET	78	0.080048	0.005109	0.10256	0.21756	reactome_protein_protein_interactions_at_synapses	Curated_gene_sets
Curated_gene_sets:bonome_ova...3	SET	226	0.044133	0.0047759	0.056601	0.21778	bonome_ovarian_cancer_survival_optimal_debulking	Curated_gene_sets
Curated_gene_sets:hann_resis...1	SET	46	0.10475	0.0051383	0.13458	0.21819	hann_resistance_to_bcl2_inhibitor_dn	Curated_gene_sets
Curated_gene_sets:nikolsky_b...10	SET	130	0.10446	0.0085949	0.13442	0.21857	nikolsky_breast_cancer_17q11_q21_amplicon	Curated_gene_sets
Curated_gene_sets:zwang_egf_...4	SET	30	0.12091	0.004792	0.15575	0.21878	zwang_egf_persistently_up	Curated_gene_sets
Curated_gene_sets:finetti_br...2	SET	16	0.17619	0.0051012	0.2271	0.21894	finetti_breast_cancer_kinome_red	Curated_gene_sets
Curated_gene_sets:manalo_hyp...2	SET	194	0.050218	0.0050392	0.064795	0.21917	manalo_hypoxia_up	Curated_gene_sets
Curated_gene_sets:reactome_r...71	SET	8	0.22791	0.004667	0.29407	0.21917	reactome_release_of_hh_np_from_the_secreting_cell	Curated_gene_sets
Curated_gene_sets:pid_syndec...2	SET	32	0.11171	0.0045724	0.14416	0.2192	pid_syndecan_2_pathway	Curated_gene_sets
Curated_gene_sets:nakamura_l...2	SET	14	0.17922	0.0048542	0.23137	0.21929	nakamura_lung_cancer_differentiation_markers	Curated_gene_sets
Curated_gene_sets:kegg_purin...	SET	155	0.050054	0.0044942	0.064623	0.21931	kegg_purine_metabolism	Curated_gene_sets
Curated_gene_sets:reactome_g...13	SET	48	0.094141	0.0047171	0.1217	0.2196	reactome_g_alpha_z_signalling_events	Curated_gene_sets
Curated_gene_sets:dierick_se...	SET	7	0.22674	0.0043434	0.29355	0.21994	dierick_serotonin_function_genes	Curated_gene_sets
Curated_gene_sets:casorelli_...2	SET	149	0.056144	0.0049433	0.072691	0.21996	casorelli_acute_promyelocytic_leukemia_up	Curated_gene_sets
Curated_gene_sets:jazag_tgfb...2	SET	98	0.062827	0.0044923	0.08135	0.21997	jazag_tgfb1_signaling_up	Curated_gene_sets
Curated_gene_sets:ferrando_t...1	SET	85	0.066052	0.0044	0.085524	0.21997	ferrando_t_all_with_mll_enl_fusion_dn	Curated_gene_sets
Curated_gene_sets:ji_carcino...1	SET	16	0.17913	0.0051864	0.23209	0.22012	ji_carcinogenesis_by_kras_and_stk11_dn	Curated_gene_sets
Curated_gene_sets:reactome_g...43	SET	9	0.17948	0.0038983	0.23309	0.22065	reactome_glucocorticoid_biosynthesis	Curated_gene_sets
Curated_gene_sets:ren_alveol...1	SET	376	0.0342	0.0047546	0.044437	0.22076	ren_alveolar_rhabdomyosarcoma_dn	Curated_gene_sets
Curated_gene_sets:reactome_t...22	SET	14	0.18708	0.0050672	0.24332	0.22099	reactome_the_nlrp3_inflammasome	Curated_gene_sets
Curated_gene_sets:wu_alzheim...2	SET	10	0.1792	0.0041024	0.23329	0.22121	wu_alzheimer_disease_up	Curated_gene_sets
Curated_gene_sets:greenbaum_...2	SET	30	0.10896	0.0043184	0.14188	0.22125	greenbaum_e2a_targets_up	Curated_gene_sets
Curated_gene_sets:jiang_hypo...2	SET	197	0.045379	0.0045883	0.05915	0.22149	jiang_hypoxia_normal	Curated_gene_sets
Curated_gene_sets:foster_tol...1	SET	398	0.035049	0.0050102	0.045686	0.2215	foster_tolerant_macrophage_dn	Curated_gene_sets
Curated_gene_sets:bhat_esr1_...3	SET	83	0.078039	0.0051372	0.10175	0.22157	bhat_esr1_targets_via_akt1_dn	Curated_gene_sets
Curated_gene_sets:reactome_r...97	SET	9	0.21987	0.0047754	0.28729	0.22205	reactome_rho_gtpases_activate_rhotekin_and_rhophilins	Curated_gene_sets
Curated_gene_sets:mullighan_...7	SET	75	0.071286	0.0044617	0.093165	0.22209	mullighan_npm1_mutated_signature_2_dn	Curated_gene_sets
Curated_gene_sets:setlur_pro...1	SET	17	0.14585	0.0043528	0.19137	0.22299	setlur_prostate_cancer_tmprss2_erg_fusion_dn	Curated_gene_sets
Curated_gene_sets:lee_intrat...	SET	19	0.15002	0.0047331	0.19696	0.22313	lee_intrathymic_t_progenitor	Curated_gene_sets
Curated_gene_sets:pid_cerami...	SET	43	0.097911	0.0046441	0.12857	0.22317	pid_ceramide_pathway	Curated_gene_sets
Curated_gene_sets:kegg_proxi...	SET	22	0.12746	0.0043268	0.16759	0.22347	kegg_proximal_tubule_bicarbonate_reclamation	Curated_gene_sets
Curated_gene_sets:farmer_bre...3	SET	307	0.03731	0.0046956	0.049173	0.22401	farmer_breast_cancer_basal_vs_lulminal	Curated_gene_sets
Curated_gene_sets:schlesinge...2	SET	82	0.076918	0.005033	0.10158	0.22446	schlesinger_methylated_de_novo_in_cancer	Curated_gene_sets
Curated_gene_sets:kang_cispl...2	SET	20	0.12817	0.0041486	0.16928	0.22449	kang_cisplatin_resistance_up	Curated_gene_sets
Curated_gene_sets:heller_hda...3	SET	403	0.032091	0.0046155	0.042454	0.22486	heller_hdac_targets_silenced_by_methylation_up	Curated_gene_sets
Curated_gene_sets:bystroem_c...1	SET	54	0.089998	0.0047823	0.11916	0.22505	bystroem_correlated_with_il5_dn	Curated_gene_sets
Curated_gene_sets:stein_estr...	SET	17	0.1708	0.0050975	0.22626	0.22516	stein_estrogen_response_not_via_esrra	Curated_gene_sets
Curated_gene_sets:browne_hcm...9	SET	174	0.049842	0.0047392	0.066059	0.22528	browne_hcmv_infection_18hr_dn	Curated_gene_sets
Curated_gene_sets:reactome_s...27	SET	9	0.20967	0.0045538	0.27789	0.22528	reactome_shc_related_events_triggered_by_igf1r	Curated_gene_sets
Curated_gene_sets:alfano_myc...	SET	229	0.041738	0.0045462	0.055466	0.22588	alfano_myc_targets	Curated_gene_sets
Curated_gene_sets:cromer_met...2	SET	62	0.080749	0.0045968	0.10732	0.22591	cromer_metastasis_up	Curated_gene_sets
Curated_gene_sets:lee_recent...	SET	217	0.043087	0.00457	0.05734	0.2262	lee_recent_thymic_emigrant	Curated_gene_sets
Curated_gene_sets:huttmann_b...1	SET	56	0.089095	0.004821	0.11866	0.22637	huttmann_b_cll_poor_survival_dn	Curated_gene_sets
Curated_gene_sets:reactome_b...30	SET	18	0.13778	0.0042309	0.18392	0.2269	reactome_branched_chain_amino_acid_catabolism	Curated_gene_sets
Curated_gene_sets:reactome_w...3	SET	15	0.17116	0.0047984	0.2286	0.22702	reactome_wnt5a_dependent_internalization_of_fzd4	Curated_gene_sets
Curated_gene_sets:kumar_auto...	SET	69	0.073693	0.0044247	0.098553	0.22731	kumar_autophagy_network	Curated_gene_sets
Curated_gene_sets:rodrigues_...6	SET	485	0.029832	0.0046966	0.039898	0.22732	rodrigues_thyroid_carcinoma_anaplastic_dn	Curated_gene_sets
Curated_gene_sets:roeth_tert...2	SET	14	0.16662	0.004513	0.22297	0.22745	roeth_tert_targets_up	Curated_gene_sets
Curated_gene_sets:stoner_eso...2	SET	35	0.1077	0.0046098	0.14436	0.22781	stoner_esophageal_carcinogenesis_up	Curated_gene_sets
Curated_gene_sets:zhu_cmv_24...2	SET	82	0.067443	0.004413	0.090419	0.22787	zhu_cmv_24_hr_up	Curated_gene_sets
Curated_gene_sets:weigel_oxi...2	SET	59	0.084806	0.0047098	0.1137	0.22788	weigel_oxidative_stress_by_hne_and_tbh	Curated_gene_sets
Curated_gene_sets:bruins_uvc...4	SET	831	0.022469	0.004587	0.03014	0.22799	bruins_uvc_response_via_tp53_group_a	Curated_gene_sets
Curated_gene_sets:tian_bhlha...	SET	16	0.14387	0.0041656	0.19303	0.22804	tian_bhlha15_targets	Curated_gene_sets
Curated_gene_sets:pid_ephrin...	SET	30	0.12554	0.0049756	0.16911	0.22893	pid_ephrinb_rev_pathway	Curated_gene_sets
Curated_gene_sets:rattenbach...	SET	377	0.031981	0.004452	0.043156	0.22933	rattenbacher_bound_by_celf1	Curated_gene_sets
Curated_gene_sets:meissner_b...2	SET	257	0.042605	0.0049126	0.057505	0.22938	meissner_brain_hcp_with_h3k27me3	Curated_gene_sets
Curated_gene_sets:abraham_al...1	SET	20	0.12163	0.003937	0.16438	0.22967	abraham_alpc_vs_multiple_myeloma_dn	Curated_gene_sets
Curated_gene_sets:reactome_r...112	SET	41	0.084202	0.0039001	0.11387	0.22981	reactome_rna_polymerase_iii_transcription	Curated_gene_sets
Curated_gene_sets:nunoda_res...2	SET	29	0.106	0.0041303	0.1434	0.22991	nunoda_response_to_dasatinib_imatinib_up	Curated_gene_sets
Curated_gene_sets:zhang_anti...2	SET	26	0.12295	0.0045366	0.16661	0.23029	zhang_antiviral_response_to_ribavirin_up	Curated_gene_sets
Curated_gene_sets:kyng_respo...2	SET	17	0.1506	0.0044944	0.20418	0.23039	kyng_response_to_h2o2_via_ercc6	Curated_gene_sets
Curated_gene_sets:bogni_trea...2	SET	27	0.10802	0.0040618	0.14647	0.2304	bogni_treatment_related_myeloid_leukemia_up	Curated_gene_sets
Curated_gene_sets:basaki_ybx...2	SET	275	0.036558	0.0043583	0.04962	0.23064	basaki_ybx1_targets_up	Curated_gene_sets
Curated_gene_sets:bidus_meta...1	SET	144	0.050965	0.004412	0.069282	0.23098	bidus_metastasis_dn	Curated_gene_sets
Curated_gene_sets:reactome_g...61	SET	30	0.1061	0.0042048	0.14452	0.23144	reactome_glyoxylate_metabolism_and_glycine_degradation	Curated_gene_sets
Curated_gene_sets:gavin_foxp...4	SET	86	0.066109	0.0044295	0.090117	0.23161	gavin_foxp3_targets_cluster_p6	Curated_gene_sets
Curated_gene_sets:amit_egf_r...11	SET	45	0.096239	0.0046695	0.13142	0.23199	amit_egf_response_60_hela	Curated_gene_sets
Curated_gene_sets:yagi_aml_w...1	SET	323	0.035017	0.0045185	0.04782	0.232	yagi_aml_with_11q23_rearranged	Curated_gene_sets
Curated_gene_sets:biocarta_p...9	SET	27	0.11528	0.0043346	0.15749	0.2321	biocarta_pdgf_pathway	Curated_gene_sets
Curated_gene_sets:shepard_bm...3	SET	74	0.071888	0.0044694	0.09827	0.23223	shepard_bmyb_targets	Curated_gene_sets
Curated_gene_sets:lopez_meso...5	SET	8	0.21394	0.004381	0.29246	0.23224	lopez_mesothelioma_survival_overall_up	Curated_gene_sets
Curated_gene_sets:reactome_t...30	SET	12	0.15783	0.0039579	0.21578	0.23227	reactome_ticam1_dependent_activation_of_irf3_irf7	Curated_gene_sets
Curated_gene_sets:sig_il4rec...	SET	27	0.11764	0.0044234	0.16112	0.23266	sig_il4receptor_in_b_lyphocytes	Curated_gene_sets
Curated_gene_sets:reactome_a...38	SET	5	0.30376	0.0049179	0.41607	0.23268	reactome_activation_of_noxa_and_translocation_to_mitochondria	Curated_gene_sets
Curated_gene_sets:reactome_c...53	SET	91	0.059682	0.0041129	0.081785	0.23278	reactome_chromosome_maintenance	Curated_gene_sets
Curated_gene_sets:yao_tempor...13	SET	15	0.15404	0.0043186	0.21111	0.23279	yao_temporal_response_to_progesterone_cluster_4	Curated_gene_sets
Curated_gene_sets:mikkelsen_...30	SET	203	0.046427	0.0047645	0.063661	0.23292	mikkelsen_npc_hcp_with_h3k4me3_and_h3k27me3	Curated_gene_sets
Curated_gene_sets:reactome_b...31	SET	28	0.10737	0.0041112	0.14723	0.23293	reactome_budding_and_maturation_of_hiv_virion	Curated_gene_sets
Curated_gene_sets:kegg_circa...	SET	13	0.16618	0.0043373	0.2279	0.23296	kegg_circadian_rhythm_mammal	Curated_gene_sets
Curated_gene_sets:lui_thyroi...2	SET	43	0.091147	0.0043232	0.12512	0.23317	lui_thyroid_cancer_cluster_2	Curated_gene_sets
Curated_gene_sets:hatada_met...1	SET	30	0.12389	0.0049101	0.17028	0.23344	hatada_methylated_in_lung_cancer_dn	Curated_gene_sets
Curated_gene_sets:nguyen_not...2	SET	26	0.12523	0.0046208	0.1722	0.23354	nguyen_notch1_targets_up	Curated_gene_sets
Curated_gene_sets:holleman_a...2	SET	24	0.13123	0.0046524	0.1808	0.23398	holleman_asparaginase_resistance_all_up	Curated_gene_sets
Curated_gene_sets:gross_hypo...6	SET	199	0.042868	0.0043561	0.059166	0.23438	gross_hypoxia_via_elk3_up	Curated_gene_sets
Curated_gene_sets:biocarta_i...9	SET	29	0.11842	0.0046144	0.16349	0.23444	biocarta_il1r_pathway	Curated_gene_sets
Curated_gene_sets:yamashita_...4	SET	50	0.081246	0.0041547	0.11221	0.23453	yamashita_liver_cancer_with_epcam_up	Curated_gene_sets
Curated_gene_sets:reactome_v...13	SET	8	0.20534	0.0042049	0.28412	0.23492	reactome_vitamin_c_ascorbate_metabolism	Curated_gene_sets
Curated_gene_sets:biocarta_e...17	SET	7	0.24377	0.0046695	0.33781	0.23527	biocarta_erbb4_pathway	Curated_gene_sets
Curated_gene_sets:kegg_focal...	SET	194	0.046935	0.0047098	0.065134	0.23559	kegg_focal_adhesion	Curated_gene_sets
Curated_gene_sets:reactome_d...55	SET	11	0.16078	0.0038602	0.22328	0.23575	reactome_diseases_associated_with_visual_transduction	Curated_gene_sets
Curated_gene_sets:yagi_aml_s...	SET	112	0.055241	0.004221	0.076837	0.23609	yagi_aml_survival	Curated_gene_sets
Curated_gene_sets:dang_regul...2	SET	67	0.074231	0.0043922	0.1033	0.23621	dang_regulated_by_myc_up	Curated_gene_sets
Curated_gene_sets:yang_breas...5	SET	30	0.10109	0.0040065	0.14077	0.23633	yang_breast_cancer_esr1_laser_up	Curated_gene_sets
Curated_gene_sets:dunne_targ...1	SET	18	0.15099	0.0046365	0.21044	0.23654	dunne_targets_of_aml1_mtg8_fusion_dn	Curated_gene_sets
Curated_gene_sets:bystrykh_h...5	SET	8	0.20834	0.0042664	0.29038	0.23654	bystrykh_hematopoiesis_stem_cell_il3ra	Curated_gene_sets
Curated_gene_sets:reactome_p...74	SET	98	0.067873	0.004853	0.094773	0.23695	reactome_potassium_channels	Curated_gene_sets
Curated_gene_sets:reactome_d...36	SET	133	0.056781	0.0047253	0.079326	0.23707	reactome_degradation_of_the_extracellular_matrix	Curated_gene_sets
Curated_gene_sets:verrecchia...2	SET	52	0.085749	0.0044716	0.11987	0.23721	verrecchia_early_response_to_tgfb1	Curated_gene_sets
Curated_gene_sets:biocarta_t...3	SET	43	0.087785	0.0041638	0.12281	0.23738	biocarta_tcr_pathway	Curated_gene_sets
Curated_gene_sets:lee_liver_...11	SET	62	0.084409	0.0048051	0.11818	0.23753	lee_liver_cancer_myc_e2f1_dn	Curated_gene_sets
Curated_gene_sets:reactome_r...28	SET	165	0.043311	0.0040113	0.060642	0.23755	reactome_regulation_of_expression_of_slits_and_robos	Curated_gene_sets
Curated_gene_sets:gaussmann_...5	SET	17	0.14692	0.0043846	0.20579	0.23764	gaussmann_mll_af4_fusion_targets_c_dn	Curated_gene_sets
Curated_gene_sets:lein_astro...	SET	41	0.092855	0.0043008	0.13009	0.23768	lein_astrocyte_markers	Curated_gene_sets
Curated_gene_sets:halmos_ceb...1	SET	44	0.10001	0.0047984	0.14015	0.23775	halmos_cebpa_targets_dn	Curated_gene_sets
Curated_gene_sets:theodorou_...	SET	27	0.13373	0.0050284	0.18772	0.23812	theodorou_mammary_tumorigenesis	Curated_gene_sets
Curated_gene_sets:sa_program...	SET	11	0.19372	0.0046513	0.27208	0.23823	sa_programmed_cell_death	Curated_gene_sets
Curated_gene_sets:gruetzmann...2	SET	335	0.033347	0.0043808	0.046907	0.23857	gruetzmann_pancreatic_cancer_up	Curated_gene_sets
Curated_gene_sets:reactome_h...26	SET	11	0.17413	0.0041808	0.24501	0.23865	reactome_hormone_ligand_binding_receptors	Curated_gene_sets
Curated_gene_sets:jiang_agin...2	SET	29	0.10553	0.0041123	0.1485	0.23866	jiang_aging_cerebral_cortex_up	Curated_gene_sets
Curated_gene_sets:morosetti_...1	SET	12	0.15701	0.0039373	0.22098	0.2387	morosetti_facioscapulohumeral_muscular_distrophy_dn	Curated_gene_sets
Curated_gene_sets:nagashima_...3	SET	170	0.046867	0.0044053	0.066006	0.23884	nagashima_nrg1_signaling_up	Curated_gene_sets
Curated_gene_sets:laiho_colo...1	SET	69	0.063339	0.0038031	0.089221	0.23889	laiho_colorectal_cancer_serrated_dn	Curated_gene_sets
Curated_gene_sets:zhan_multi...13	SET	44	0.09608	0.0046098	0.13535	0.23889	zhan_multiple_myeloma_lb_up	Curated_gene_sets
Curated_gene_sets:sakai_chro...1	SET	34	0.11099	0.0046825	0.15639	0.23895	sakai_chronic_hepatitis_vs_liver_cancer_dn	Curated_gene_sets
Curated_gene_sets:yao_tempor...3	SET	66	0.066703	0.0039173	0.094057	0.23911	yao_temporal_response_to_progesterone_cluster_10	Curated_gene_sets
Curated_gene_sets:meissner_n...4	SET	335	0.036025	0.0047326	0.050807	0.23915	meissner_npc_hcp_with_h3k4me2_and_h3k27me3	Curated_gene_sets
Curated_gene_sets:li_prostat...	SET	30	0.11931	0.0047285	0.16854	0.23951	li_prostate_cancer_epigenetic	Curated_gene_sets
Curated_gene_sets:ramjaun_ap...1	SET	8	0.19367	0.0039659	0.27378	0.23967	ramjaun_apoptosis_by_tgfb1_via_mapk1_dn	Curated_gene_sets
Curated_gene_sets:takeda_tar...10	SET	151	0.052363	0.004641	0.074099	0.23989	takeda_targets_of_nup98_hoxa9_fusion_8d_up	Curated_gene_sets
Curated_gene_sets:reactome_e...7	SET	31	0.1058	0.0042623	0.14973	0.2399	reactome_egfr_downregulation	Curated_gene_sets
Curated_gene_sets:williams_e...2	SET	26	0.11863	0.0043775	0.16803	0.2401	williams_esr1_targets_up	Curated_gene_sets
Curated_gene_sets:reactome_t...50	SET	12	0.16277	0.0040817	0.23058	0.24013	reactome_tp53_regulates_transcription_of_caspase_activators_and_caspases	Curated_gene_sets
Curated_gene_sets:gutierrez_...6	SET	12	0.16683	0.0041836	0.23685	0.24061	gutierrez_waldenstroems_macroglobulinemia_2	Curated_gene_sets
Curated_gene_sets:biocarta_b...9	SET	28	0.11469	0.0043916	0.16285	0.24064	biocarta_biopeptides_pathway	Curated_gene_sets
Curated_gene_sets:baldwin_pr...	SET	38	0.10403	0.0046392	0.14779	0.24075	baldwin_prkci_targets_up	Curated_gene_sets
Curated_gene_sets:reactome_s...137	SET	29	0.12202	0.0047547	0.17337	0.24078	reactome_surfactant_metabolism	Curated_gene_sets
Curated_gene_sets:reactome_i...9	SET	19	0.14146	0.0044629	0.20141	0.24124	reactome_inflammasomes	Curated_gene_sets
Curated_gene_sets:kommagani_...	SET	9	0.20355	0.0044208	0.28983	0.24125	kommagani_tp63_gamma_targets	Curated_gene_sets
Curated_gene_sets:kim_gastri...	SET	90	0.06534	0.0044782	0.093077	0.24134	kim_gastric_cancer_chemosensitivity	Curated_gene_sets
Curated_gene_sets:rickman_he...1	SET	94	0.069895	0.0048951	0.099573	0.24136	rickman_head_and_neck_cancer_a	Curated_gene_sets
Curated_gene_sets:hernandez_...8	SET	59	0.073157	0.0040629	0.10429	0.24151	hernandez_mitotic_arrest_by_docetaxel_2_up	Curated_gene_sets
Curated_gene_sets:zhou_tnf_s...2	SET	49	0.083542	0.0042293	0.11913	0.24157	zhou_tnf_signaling_4hr	Curated_gene_sets
Curated_gene_sets:reactome_e...1	SET	9	0.16471	0.0035775	0.23501	0.2417	reactome_e2f_enabled_inhibition_of_pre_replication_complex_formation	Curated_gene_sets
Curated_gene_sets:lee_differ...	SET	181	0.044968	0.0043601	0.064163	0.24171	lee_differentiating_t_lymphocyte	Curated_gene_sets
Curated_gene_sets:flechner_p...2	SET	143	0.04715	0.0040676	0.067552	0.2426	flechner_pbl_kidney_transplant_ok_vs_donor_up	Curated_gene_sets
Curated_gene_sets:ren_bound_...	SET	58	0.071982	0.0039637	0.10323	0.24281	ren_bound_by_e2f	Curated_gene_sets
Curated_gene_sets:reactome_f...47	SET	29	0.11361	0.0044271	0.16296	0.24285	reactome_foxo_mediated_transcription_of_oxidative_stress_metabolic_and_neuronal_genes	Curated_gene_sets
Curated_gene_sets:baelde_dia...2	SET	87	0.066035	0.0044501	0.094797	0.24303	baelde_diabetic_nephropathy_up	Curated_gene_sets
Curated_gene_sets:phong_tnf_...1	SET	336	0.03449	0.0045376	0.049539	0.24315	phong_tnf_response_not_via_p38	Curated_gene_sets
Curated_gene_sets:kegg_erbb_...	SET	86	0.066324	0.0044439	0.095308	0.24325	kegg_erbb_signaling_pathway	Curated_gene_sets
Curated_gene_sets:reactome_i...28	SET	37	0.085131	0.0037462	0.12245	0.24347	reactome_interactions_of_rev_with_host_cellular_proteins	Curated_gene_sets
Curated_gene_sets:reactome_r...89	SET	293	0.034558	0.0042506	0.049721	0.24352	reactome_rho_gtpase_effectors	Curated_gene_sets
Curated_gene_sets:kegg_alzhe...	SET	156	0.044773	0.0040329	0.064426	0.24355	kegg_alzheimers_disease	Curated_gene_sets
Curated_gene_sets:pyeon_hpv_...2	SET	87	0.061591	0.0041506	0.088691	0.24371	pyeon_hpv_positive_tumors_up	Curated_gene_sets
Curated_gene_sets:reactome_s...123	SET	6	0.19246	0.0034132	0.27714	0.24371	reactome_sumo_is_proteolytically_processed	Curated_gene_sets
Curated_gene_sets:pid_foxm1_...	SET	41	0.09042	0.004188	0.13024	0.24377	pid_foxm1_pathway	Curated_gene_sets
Curated_gene_sets:reactome_d...65	SET	13	0.17198	0.0044887	0.24773	0.24378	reactome_dissolution_of_fibrin_clot	Curated_gene_sets
Curated_gene_sets:chassot_sk...	SET	11	0.18991	0.0045598	0.27366	0.24385	chassot_skin_wound	Curated_gene_sets
Curated_gene_sets:reactome_d...80	SET	13	0.15357	0.0040083	0.22136	0.24392	reactome_downregulation_of_erbb2	Curated_gene_sets
Curated_gene_sets:kegg_ppar_...	SET	67	0.06785	0.0040147	0.097872	0.24408	kegg_ppar_signaling_pathway	Curated_gene_sets
Curated_gene_sets:mikkelsen_...10	SET	7	0.22078	0.0042292	0.31896	0.24441	mikkelsen_es_lcp_with_h3k4me3_and_h3k27me3	Curated_gene_sets
Curated_gene_sets:mcclung_de...2	SET	44	0.088764	0.0042588	0.12831	0.24454	mcclung_delta_fosb_targets_8wk	Curated_gene_sets
Curated_gene_sets:reactome_v...8	SET	44	0.078853	0.0037833	0.114	0.24458	reactome_viral_messenger_rna_synthesis	Curated_gene_sets
Curated_gene_sets:bakker_fox...1	SET	164	0.0444	0.0040998	0.064269	0.24483	bakker_foxo3_targets_dn	Curated_gene_sets
Curated_gene_sets:reactome_r...50	SET	58	0.07256	0.0039955	0.10503	0.24483	reactome_regulation_of_pten_gene_transcription	Curated_gene_sets
Curated_gene_sets:kegg_prost...	SET	86	0.066228	0.0044375	0.096042	0.24523	kegg_prostate_cancer	Curated_gene_sets
Curated_gene_sets:heller_hda...1	SET	281	0.035933	0.0043297	0.052335	0.24617	heller_hdac_targets_dn	Curated_gene_sets
Curated_gene_sets:riggi_ewin...2	SET	412	0.031703	0.0046093	0.046218	0.24638	riggi_ewing_sarcoma_progenitor_up	Curated_gene_sets
Curated_gene_sets:munshi_mul...2	SET	74	0.068854	0.0042808	0.1004	0.24642	munshi_multiple_myeloma_up	Curated_gene_sets
Curated_gene_sets:hollern_mi...1	SET	14	0.17295	0.0046845	0.2523	0.24651	hollern_microacinar_breast_tumor_dn	Curated_gene_sets
Curated_gene_sets:liu_prosta...1	SET	454	0.028829	0.0043948	0.042071	0.2466	liu_prostate_cancer_dn	Curated_gene_sets
Curated_gene_sets:martin_vir...1	SET	46	0.08487	0.0041633	0.12385	0.2466	martin_viral_gpcr_signaling_dn	Curated_gene_sets
Curated_gene_sets:reactome_w...5	SET	8	0.18538	0.0037961	0.27079	0.24681	reactome_wnt_mediated_activation_of_dvl	Curated_gene_sets
Curated_gene_sets:biocarta_w...2	SET	24	0.12476	0.0044231	0.18233	0.24691	biocarta_wnt_pathway	Curated_gene_sets
Curated_gene_sets:kegg_basal...1	SET	55	0.079369	0.0042563	0.1161	0.2471	kegg_basal_cell_carcinoma	Curated_gene_sets
Curated_gene_sets:reactome_r...44	SET	116	0.05171	0.0040207	0.075798	0.24756	reactome_regulation_of_lipid_metabolism_by_peroxisome_proliferator_activated_receptor_alpha_pparalpha	Curated_gene_sets
Curated_gene_sets:cheok_resp...2	SET	20	0.14519	0.0046996	0.21312	0.24785	cheok_response_to_hd_mtx_up	Curated_gene_sets
Curated_gene_sets:yanagisawa...	SET	6	0.26951	0.0047797	0.39562	0.24787	yanagisawa_lung_cancer_recurrence	Curated_gene_sets
Curated_gene_sets:schaeffer_...5	SET	445	0.026721	0.0040339	0.039228	0.24789	schaeffer_prostate_development_6hr_dn	Curated_gene_sets
Curated_gene_sets:reactome_h...27	SET	130	0.045532	0.0037465	0.06694	0.2482	reactome_host_interactions_of_hiv_factors	Curated_gene_sets
Curated_gene_sets:meissner_n...5	SET	138	0.053491	0.0045338	0.078688	0.24833	meissner_npc_hcp_with_h3k4me3_and_h3k27me3	Curated_gene_sets
Curated_gene_sets:zhu_cmv_24...1	SET	81	0.069365	0.0045111	0.1021	0.24844	zhu_cmv_24_hr_dn	Curated_gene_sets
Curated_gene_sets:wang_lmo4_...2	SET	330	0.031732	0.004138	0.046764	0.24871	wang_lmo4_targets_up	Curated_gene_sets
Curated_gene_sets:biocarta_r...13	SET	7	0.2326	0.0044556	0.34281	0.24873	biocarta_reelin_pathway	Curated_gene_sets
Curated_gene_sets:reactome_p...105	SET	72	0.059906	0.003674	0.088339	0.24885	reactome_protein_ubiquitination	Curated_gene_sets
Curated_gene_sets:reactome_c...67	SET	98	0.056473	0.0040379	0.083348	0.24903	reactome_clec7a_dectin_1_signaling	Curated_gene_sets
Curated_gene_sets:reactome_e...27	SET	13	0.16799	0.0043846	0.24795	0.24904	reactome_erbb2_activates_ptk6_signaling	Curated_gene_sets
Curated_gene_sets:reactome_a...46	SET	55	0.065781	0.0035276	0.097409	0.24974	reactome_activation_of_the_mrna_upon_binding_of_the_cap_binding_complex_and_eifs_and_subsequent_binding_to_43s	Curated_gene_sets
Curated_gene_sets:reactome_s...138	SET	92	0.053694	0.0037204	0.079536	0.24981	reactome_switching_of_origins_to_a_post_replicative_state	Curated_gene_sets
Curated_gene_sets:wang_respo...1	SET	27	0.10216	0.0038412	0.15136	0.24986	wang_response_to_androgen_up	Curated_gene_sets
Curated_gene_sets:le_neurona...2	SET	17	0.12536	0.0037413	0.18574	0.24986	le_neuronal_differentiation_up	Curated_gene_sets
Curated_gene_sets:landemaine...	SET	21	0.12302	0.0040801	0.1823	0.2499	landemaine_lung_metastasis	Curated_gene_sets
Curated_gene_sets:pid_nfkapp...1	SET	16	0.14923	0.0043208	0.22126	0.25001	pid_nfkappab_atypical_pathway	Curated_gene_sets
Curated_gene_sets:reactome_g...70	SET	5	0.25072	0.0040592	0.37212	0.25024	reactome_grb7_events_in_erbb2_signaling	Curated_gene_sets
Curated_gene_sets:biocarta_f...1	SET	30	0.10556	0.0041837	0.1568	0.2504	biocarta_fas_pathway	Curated_gene_sets
Curated_gene_sets:flechner_p...1	SET	39	0.092826	0.0041936	0.13791	0.25046	flechner_pbl_kidney_transplant_ok_vs_donor_dn	Curated_gene_sets
Curated_gene_sets:ito_pttg1_...2	SET	12	0.16402	0.0041132	0.24373	0.25049	ito_pttg1_targets_up	Curated_gene_sets
Curated_gene_sets:sig_cd40pa...	SET	33	0.096829	0.0040245	0.14391	0.25053	sig_cd40pathwaymap	Curated_gene_sets
Curated_gene_sets:kim_bipola...2	SET	643	0.021194	0.0038256	0.031531	0.25074	kim_bipolar_disorder_oligodendrocyte_density_corr_up	Curated_gene_sets
Curated_gene_sets:cadwell_at...1	SET	60	0.069225	0.0038769	0.10308	0.25093	cadwell_atg16l1_targets_dn	Curated_gene_sets
Curated_gene_sets:nadella_pr...2	SET	9	0.19932	0.0043291	0.29681	0.25094	nadella_prkar1a_targets_up	Curated_gene_sets
Curated_gene_sets:pid_ecadhe...3	SET	41	0.094174	0.004362	0.14032	0.25107	pid_ecadherin_stabilization_pathway	Curated_gene_sets
Curated_gene_sets:sesto_resp...1	SET	101	0.053765	0.0039024	0.080177	0.25125	sesto_response_to_uv_c0	Curated_gene_sets
Curated_gene_sets:dorn_adeno...5	SET	39	0.085431	0.0038595	0.12759	0.25157	dorn_adenovirus_infection_32hr_dn	Curated_gene_sets
Curated_gene_sets:browne_hcm...11	SET	196	0.039477	0.0039815	0.05912	0.25216	browne_hcmv_infection_1hr_dn	Curated_gene_sets
Curated_gene_sets:mariadason...9	SET	13	0.16522	0.0043123	0.24771	0.2524	mariadason_response_to_curcumin_sulindac_7	Curated_gene_sets
Curated_gene_sets:reactome_t...6	SET	115	0.052887	0.0040946	0.079384	0.25264	reactome_tcr_signaling	Curated_gene_sets
Curated_gene_sets:chow_rassf...1	SET	30	0.096681	0.0038316	0.14513	0.25266	chow_rassf1_targets_dn	Curated_gene_sets
Curated_gene_sets:lim_mammar...4	SET	58	0.075578	0.0041617	0.11356	0.25287	lim_mammary_luminal_progenitor_up	Curated_gene_sets
Curated_gene_sets:eguchi_cel...	SET	23	0.10109	0.0035085	0.15196	0.25296	eguchi_cell_cycle_rb1_targets	Curated_gene_sets
Curated_gene_sets:smid_breas...2	SET	607	0.024139	0.0042375	0.036334	0.25323	smid_breast_cancer_basal_up	Curated_gene_sets
Curated_gene_sets:lastowska_...3	SET	180	0.041414	0.0040045	0.062366	0.25333	lastowska_neuroblastoma_copy_number_up	Curated_gene_sets
Curated_gene_sets:takeda_tar...2	SET	182	0.044947	0.00437	0.067716	0.25343	takeda_targets_of_nup98_hoxa9_fusion_10d_up	Curated_gene_sets
Curated_gene_sets:inamura_lu...3	SET	13	0.14464	0.0037751	0.21792	0.25344	inamura_lung_cancer_scc_up	Curated_gene_sets
Curated_gene_sets:graessmann...8	SET	211	0.039853	0.0041688	0.060062	0.2535	graessmann_response_to_mc_and_serum_deprivation_up	Curated_gene_sets
Curated_gene_sets:gaussmann_...13	SET	28	0.10898	0.0041727	0.16432	0.25361	gaussmann_mll_af4_fusion_targets_g_dn	Curated_gene_sets
Curated_gene_sets:croonquist...2	SET	17	0.13394	0.0039974	0.20201	0.25365	croonquist_il6_deprivation_up	Curated_gene_sets
Curated_gene_sets:jain_nfkb_...	SET	74	0.059218	0.0036817	0.089312	0.25366	jain_nfkb_signaling	Curated_gene_sets
Curated_gene_sets:hoffmann_s...1	SET	35	0.093518	0.0040027	0.14109	0.25373	hoffmann_small_pre_bii_to_immature_b_lymphocyte_dn	Curated_gene_sets
Curated_gene_sets:schaeffer_...15	SET	10	0.21657	0.004958	0.32737	0.25413	schaeffer_prostate_development_and_cancer_box5_up	Curated_gene_sets
Curated_gene_sets:reactome_n...65	SET	54	0.085451	0.0045407	0.12933	0.25439	reactome_nrage_signals_death_through_jnk	Curated_gene_sets
Curated_gene_sets:wang_prost...	SET	62	0.06815	0.0038795	0.10366	0.25545	wang_prostate_cancer_androgen_independent	Curated_gene_sets
Curated_gene_sets:reactome_p...52	SET	29	0.093737	0.0036526	0.14265	0.25556	reactome_piwi_interacting_rna_pirna_biogenesis	Curated_gene_sets
Curated_gene_sets:pid_anthra...	SET	18	0.14127	0.0043382	0.21507	0.25564	pid_anthrax_pathway	Curated_gene_sets
Curated_gene_sets:reactome_b...26	SET	76	0.059411	0.0037431	0.090506	0.25578	reactome_biosynthesis_of_the_n_glycan_precursor_dolichol_lipid_linked_oligosaccharide_llo_and_transfer_to_a_nascent_protein	Curated_gene_sets
Curated_gene_sets:reactome_d...62	SET	5	0.24636	0.0039887	0.37545	0.25585	reactome_disinhibition_of_snare_formation	Curated_gene_sets
Curated_gene_sets:howlin_cit...1	SET	35	0.095797	0.0041002	0.14611	0.25603	howlin_cited1_targets_1_dn	Curated_gene_sets
Curated_gene_sets:valk_aml_c...5	SET	31	0.10494	0.0042274	0.1601	0.2561	valk_aml_cluster_13	Curated_gene_sets
Curated_gene_sets:marciniak_...	SET	21	0.11794	0.0039116	0.17996	0.25612	marciniak_er_stress_response_via_chop	Curated_gene_sets
Curated_gene_sets:reactome_r...18	SET	4	0.32989	0.0047772	0.50351	0.25618	reactome_reelin_signalling_pathway	Curated_gene_sets
Curated_gene_sets:heller_sil...2	SET	254	0.035141	0.0040285	0.053644	0.25621	heller_silenced_by_methylation_up	Curated_gene_sets
Curated_gene_sets:reactome_f...21	SET	27	0.094839	0.003566	0.14493	0.25645	reactome_fgfr2_alternative_splicing	Curated_gene_sets
Curated_gene_sets:reactome_m...71	SET	28	0.096987	0.0037136	0.14854	0.2569	reactome_mitophagy	Curated_gene_sets
Curated_gene_sets:biocarta_p...25	SET	12	0.13959	0.0035005	0.21403	0.25714	biocarta_prion_pathway	Curated_gene_sets
Curated_gene_sets:park_hsc_a...	SET	40	0.086093	0.0039388	0.13223	0.2575	park_hsc_and_multipotent_progenitors	Curated_gene_sets
Curated_gene_sets:reactome_a...75	SET	9	0.23771	0.0051629	0.36638	0.25823	reactome_amino_acid_conjugation	Curated_gene_sets
Curated_gene_sets:reactome_t...75	SET	32	0.083714	0.0034264	0.12944	0.2589	reactome_transcriptional_regulation_by_e2f6	Curated_gene_sets
Curated_gene_sets:kegg_vasop...	SET	42	0.089693	0.0042047	0.13916	0.25962	kegg_vasopressin_regulated_water_reabsorption	Curated_gene_sets
Curated_gene_sets:reactome_s...92	SET	307	0.031256	0.0039337	0.048544	0.25984	reactome_signaling_by_wnt	Curated_gene_sets
Curated_gene_sets:kasler_hda...3	SET	30	0.10243	0.0040595	0.15926	0.26006	kasler_hdac7_targets_2_dn	Curated_gene_sets
Curated_gene_sets:reactome_a...118	SET	57	0.06913	0.0037738	0.10749	0.26007	reactome_auf1_hnrnp_d0_binds_and_destabilizes_mrna	Curated_gene_sets
Curated_gene_sets:reactome_o...11	SET	73	0.058778	0.0036296	0.09144	0.26018	reactome_orc1_removal_from_chromatin	Curated_gene_sets
Curated_gene_sets:reactome_t...73	SET	52	0.072556	0.0037836	0.1129	0.26023	reactome_transcriptional_activation_of_mitochondrial_biogenesis	Curated_gene_sets
Curated_gene_sets:reactome_d...31	SET	57	0.069291	0.0037826	0.10785	0.26028	reactome_degradation_of_axin	Curated_gene_sets
Curated_gene_sets:finetti_br...4	SET	15	0.14727	0.0041286	0.2296	0.26064	finetti_breast_cancers_kinome_gray	Curated_gene_sets
Curated_gene_sets:caffarel_r...2	SET	8	0.17307	0.0035441	0.27007	0.26081	caffarel_response_to_thc_24hr_3_up	Curated_gene_sets
Curated_gene_sets:kegg_tauri...	SET	10	0.17938	0.0041066	0.2802	0.26103	kegg_taurine_and_hypotaurine_metabolism	Curated_gene_sets
Curated_gene_sets:biocarta_l...3	SET	12	0.14308	0.0035881	0.22367	0.26119	biocarta_lectin_pathway	Curated_gene_sets
Curated_gene_sets:smid_breas...12	SET	93	0.056856	0.0039608	0.088946	0.26134	smid_breast_cancer_relapse_in_bone_up	Curated_gene_sets
Curated_gene_sets:scian_inve...2	SET	11	0.16572	0.003979	0.25938	0.26144	scian_inversed_targets_of_tp53_and_tp73_up	Curated_gene_sets
Curated_gene_sets:reactome_t...81	SET	37	0.092088	0.0040523	0.1443	0.26169	reactome_transcriptional_regulation_by_the_ap_2_tfap2_family_of_transcription_factors	Curated_gene_sets
Curated_gene_sets:sansom_apc...5	SET	120	0.048148	0.0038073	0.075656	0.26226	sansom_apc_targets_up	Curated_gene_sets
Curated_gene_sets:nakajima_m...	SET	43	0.084981	0.0040308	0.13366	0.26246	nakajima_mast_cell	Curated_gene_sets
Curated_gene_sets:wakabayash...5	SET	144	0.044309	0.0038358	0.069768	0.26269	wakabayashi_adipogenesis_pparg_rxra_bound_with_h4k20me1_mark	Curated_gene_sets
Curated_gene_sets:pid_hedgeh...2	SET	46	0.078138	0.003833	0.12321	0.26299	pid_hedgehog_gli_pathway	Curated_gene_sets
Curated_gene_sets:tien_intes...5	SET	164	0.041715	0.0038518	0.065824	0.26313	tien_intestine_probiotics_6hr_dn	Curated_gene_sets
Curated_gene_sets:reactome_p...51	SET	22	0.1048	0.0035574	0.16541	0.26319	reactome_pink_parkin_mediated_mitophagy	Curated_gene_sets
Curated_gene_sets:chemnitz_r...1	SET	361	0.028201	0.0038432	0.0446	0.26359	chemnitz_response_to_prostaglandin_e2_dn	Curated_gene_sets
Curated_gene_sets:tuomisto_t...1	SET	17	0.14272	0.0042593	0.2258	0.26367	tuomisto_tumor_suppression_by_col13a1_dn	Curated_gene_sets
Curated_gene_sets:acevedo_li...2	SET	919	0.017053	0.0036523	0.02704	0.26413	acevedo_liver_cancer_up	Curated_gene_sets
Curated_gene_sets:burton_adi...17	SET	36	0.090895	0.0039455	0.14432	0.2644	burton_adipogenesis_peak_at_8hr	Curated_gene_sets
Curated_gene_sets:reactome_t...16	SET	5	0.24532	0.0039718	0.39002	0.26468	reactome_tfap2a_acts_as_a_transcriptional_repressor_during_retinoic_acid_induced_cell_differentiation	Curated_gene_sets
Curated_gene_sets:pid_shp2_p...	SET	56	0.077039	0.0041686	0.12256	0.26481	pid_shp2_pathway	Curated_gene_sets
Curated_gene_sets:reactome_j...1	SET	19	0.12164	0.0038377	0.19444	0.26579	reactome_jnk_c_jun_kinases_phosphorylation_and_activation_mediated_by_activated_human_tak1	Curated_gene_sets
Curated_gene_sets:sweet_lung...2	SET	433	0.025152	0.0037468	0.040277	0.26616	sweet_lung_cancer_kras_up	Curated_gene_sets
Curated_gene_sets:yordy_reci...1	SET	67	0.067999	0.0040235	0.10914	0.26663	yordy_reciprocal_regulation_by_ets1_and_sp100_dn	Curated_gene_sets
Curated_gene_sets:reactome_d...25	SET	8	0.17409	0.0035649	0.27979	0.26691	reactome_defective_st3gal3_causes_mct12_and_eiee15	Curated_gene_sets
Curated_gene_sets:boyault_li...9	SET	50	0.069154	0.0035364	0.11115	0.26692	boyault_liver_cancer_subclass_g23_up	Curated_gene_sets
Curated_gene_sets:pece_mamma...1	SET	128	0.046046	0.0037597	0.074023	0.26696	pece_mammary_stem_cell_dn	Curated_gene_sets
Curated_gene_sets:biocarta_e...21	SET	9	0.1519	0.0032992	0.24437	0.2671	biocarta_etc_pathway	Curated_gene_sets
Curated_gene_sets:berenjeno_...8	SET	518	0.021679	0.003524	0.034914	0.26733	berenjeno_transformed_by_rhoa_up	Curated_gene_sets
Curated_gene_sets:nagy_staga...	SET	12	0.1309	0.0032826	0.21102	0.26752	nagy_staga_components_human	Curated_gene_sets
Curated_gene_sets:kegg_endom...	SET	51	0.079374	0.0040993	0.12811	0.26777	kegg_endometrial_cancer	Curated_gene_sets
Curated_gene_sets:yih_respon...3	SET	28	0.10463	0.0040064	0.16899	0.2679	yih_response_to_arsenite_c3	Curated_gene_sets
Curated_gene_sets:reactome_c...40	SET	172	0.0391	0.0036966	0.063246	0.26822	reactome_cellular_senescence	Curated_gene_sets
Curated_gene_sets:biocarta_p...17	SET	9	0.16401	0.0035621	0.26551	0.26839	biocarta_plc_pathway	Curated_gene_sets
Curated_gene_sets:weber_meth...9	SET	10	0.16372	0.0037482	0.26523	0.26852	weber_methylated_lcp_in_fibroblast_dn	Curated_gene_sets
Curated_gene_sets:marzec_il2...2	SET	110	0.047916	0.0036287	0.077698	0.26872	marzec_il2_signaling_up	Curated_gene_sets
Curated_gene_sets:pid_integr...1	SET	64	0.072477	0.0041917	0.11767	0.26897	pid_integrin1_pathway	Curated_gene_sets
Curated_gene_sets:castellano...1	SET	7	0.17721	0.0033946	0.28796	0.26915	castellano_hras_and_nras_targets_dn	Curated_gene_sets
Curated_gene_sets:pid_beta_c...1	SET	17	0.11459	0.0034199	0.18622	0.26916	pid_beta_catenin_deg_pathway	Curated_gene_sets
Curated_gene_sets:reactome_i...10	SET	149	0.039097	0.0034424	0.063681	0.26963	reactome_influenza_infection	Curated_gene_sets
Curated_gene_sets:creighton_...5	SET	685	0.020861	0.0038821	0.034013	0.26984	creighton_endocrine_therapy_resistance_3	Curated_gene_sets
Curated_gene_sets:reactome_a...61	SET	33	0.11114	0.0046194	0.18136	0.26999	reactome_adherens_junctions_interactions	Curated_gene_sets
Curated_gene_sets:biocarta_m...10	SET	17	0.12736	0.0038011	0.20785	0.27002	biocarta_mitochondria_pathway	Curated_gene_sets
Curated_gene_sets:reactome_e...44	SET	33	0.079882	0.0033201	0.13044	0.27013	reactome_export_of_viral_ribonucleoproteins_from_nucleus	Curated_gene_sets
Curated_gene_sets:reactome_c...100	SET	27	0.083735	0.0031485	0.13675	0.27017	reactome_cristae_formation	Curated_gene_sets
Curated_gene_sets:biocarta_r...18	SET	7	0.14608	0.0027983	0.23967	0.2711	biocarta_rnapol3_pathway	Curated_gene_sets
Curated_gene_sets:wierenga_s...4	SET	192	0.038775	0.003871	0.063686	0.27132	wierenga_stat5a_targets_up	Curated_gene_sets
Curated_gene_sets:kinsey_tar...2	SET	1225	0.01474	0.0036138	0.024213	0.27135	kinsey_targets_of_ewsr1_flii_fusion_up	Curated_gene_sets
Curated_gene_sets:figueroa_a...1	SET	44	0.07787	0.0037361	0.12793	0.27137	figueroa_aml_methylation_cluster_1_dn	Curated_gene_sets
Curated_gene_sets:reactome_f...30	SET	5	0.23192	0.0037549	0.38138	0.27156	reactome_ficolins_bind_to_repetitive_carbohydrate_structures_on_the_target_cell_surface	Curated_gene_sets
Curated_gene_sets:riz_erythr...1	SET	74	0.054692	0.0034003	0.089988	0.27167	riz_erythroid_differentiation	Curated_gene_sets
Curated_gene_sets:terao_aox4...1	SET	6	0.23379	0.0041462	0.38506	0.27188	terao_aox4_targets_hg_dn	Curated_gene_sets
Curated_gene_sets:gryder_pax...2	SET	432	0.026535	0.0039482	0.04371	0.27191	gryder_pax3foxo1_enhancers_ko_down	Curated_gene_sets
Curated_gene_sets:pid_ecadhe...1	SET	21	0.11064	0.0036696	0.18235	0.27201	pid_ecadherin_keratinocyte_pathway	Curated_gene_sets
Curated_gene_sets:zhou_infla...2	SET	451	0.025028	0.0038032	0.041268	0.2721	zhou_inflammatory_response_fima_up	Curated_gene_sets
Curated_gene_sets:reactome_c...28	SET	611	0.019925	0.0035089	0.032907	0.27243	reactome_cell_cycle	Curated_gene_sets
Curated_gene_sets:bystroem_c...2	SET	37	0.075799	0.0033355	0.12529	0.27259	bystroem_correlated_with_il5_up	Curated_gene_sets
Curated_gene_sets:reactome_m...51	SET	6	0.17278	0.0030643	0.28565	0.27263	reactome_methionine_salvage_pathway	Curated_gene_sets
Curated_gene_sets:thum_systo...2	SET	390	0.026284	0.0037202	0.04346	0.27266	thum_systolic_heart_failure_up	Curated_gene_sets
Curated_gene_sets:lin_apc_ta...	SET	66	0.060158	0.0035329	0.099744	0.27322	lin_apc_targets	Curated_gene_sets
Curated_gene_sets:flechner_p...4	SET	59	0.063916	0.0035497	0.10598	0.27322	flechner_pbl_kidney_transplant_rejected_vs_ok_up	Curated_gene_sets
Curated_gene_sets:kegg_splic...	SET	120	0.040393	0.0031941	0.067103	0.2736	kegg_spliceosome	Curated_gene_sets
Curated_gene_sets:senese_hda...7	SET	510	0.023019	0.0037138	0.038294	0.27389	senese_hdac3_targets_dn	Curated_gene_sets
Curated_gene_sets:pid_gmcsf_...	SET	35	0.091172	0.0039023	0.15171	0.27394	pid_gmcsf_pathway	Curated_gene_sets
Curated_gene_sets:gale_apl_w...2	SET	57	0.065569	0.0035794	0.1092	0.27411	gale_apl_with_flt3_mutated_up	Curated_gene_sets
Curated_gene_sets:reactome_s...133	SET	35	0.074812	0.0032021	0.12479	0.27442	reactome_sumoylation_of_sumoylation_proteins	Curated_gene_sets
Curated_gene_sets:acevedo_li...1	SET	525	0.021639	0.0035406	0.036248	0.27526	acevedo_liver_cancer_dn	Curated_gene_sets
Curated_gene_sets:caffarel_r...1	SET	13	0.14829	0.0038704	0.24876	0.27555	caffarel_response_to_thc_24hr_3_dn	Curated_gene_sets
Curated_gene_sets:stein_esrr...4	SET	27	0.10137	0.0038117	0.17014	0.27566	stein_esrra_targets_responsive_to_estrogen_up	Curated_gene_sets
Curated_gene_sets:pid_ar_pat...	SET	60	0.067716	0.0037923	0.11384	0.27599	pid_ar_pathway	Curated_gene_sets
Curated_gene_sets:biocarta_f...8	SET	9	0.16143	0.0035062	0.27156	0.27611	biocarta_free_pathway	Curated_gene_sets
Curated_gene_sets:biocarta_c...15	SET	16	0.13818	0.0040008	0.23271	0.27634	biocarta_cdmac_pathway	Curated_gene_sets
Curated_gene_sets:chiang_liv...2	SET	164	0.041325	0.0038158	0.069821	0.27697	chiang_liver_cancer_subclass_ctnnb1_up	Curated_gene_sets
Curated_gene_sets:haslinger_...2	SET	24	0.10187	0.0036115	0.17229	0.27718	haslinger_b_cll_with_13q14_deletion	Curated_gene_sets
Curated_gene_sets:biocarta_c...4	SET	12	0.16003	0.004013	0.27078	0.27727	biocarta_carm1_pathway	Curated_gene_sets
Curated_gene_sets:gazda_diam...5	SET	57	0.061538	0.0033594	0.10423	0.27746	gazda_diamond_blackfan_anemia_progenitor_dn	Curated_gene_sets
Curated_gene_sets:lee_aging_...3	SET	36	0.079265	0.0034407	0.13435	0.2776	lee_aging_muscle_dn	Curated_gene_sets
Curated_gene_sets:ishikawa_s...	SET	10	0.14485	0.003316	0.24569	0.27775	ishikawa_sting_signaling	Curated_gene_sets
Curated_gene_sets:reactome_s...77	SET	98	0.049244	0.0035211	0.083552	0.2778	reactome_signaling_by_ntrks	Curated_gene_sets
Curated_gene_sets:petretto_b...1	SET	9	0.16594	0.0036041	0.28167	0.27789	petretto_blood_pressure_dn	Curated_gene_sets
Curated_gene_sets:reactome_g...32	SET	6	0.1856	0.0032916	0.31552	0.27819	reactome_gdp_fucose_biosynthesis	Curated_gene_sets
Curated_gene_sets:park_apl_p...2	SET	14	0.15727	0.0042596	0.26748	0.27829	park_apl_pathogenesis_up	Curated_gene_sets
Curated_gene_sets:stambolsky...3	SET	78	0.05878	0.0037516	0.099995	0.27833	stambolsky_response_to_vitamin_d3_up	Curated_gene_sets
Curated_gene_sets:reactome_t...79	SET	97	0.051459	0.0036607	0.08757	0.27839	reactome_transcriptional_regulation_by_runx3	Curated_gene_sets
Curated_gene_sets:heller_hda...4	SET	284	0.02826	0.003423	0.048127	0.27853	heller_hdac_targets_up	Curated_gene_sets
Curated_gene_sets:ohashi_aur...1	SET	8	0.17796	0.0036441	0.30383	0.27904	ohashi_aurka_targets	Curated_gene_sets
Curated_gene_sets:spira_smok...1	SET	14	0.12508	0.0033877	0.21358	0.27907	spira_smokers_lung_cancer_dn	Curated_gene_sets
Curated_gene_sets:darwiche_p...3	SET	136	0.043418	0.0036535	0.07425	0.27936	darwiche_papilloma_risk_high_up	Curated_gene_sets
Curated_gene_sets:reactome_a...4	SET	10	0.15895	0.0036389	0.27211	0.27956	reactome_abacavir_transport_and_metabolism	Curated_gene_sets
Curated_gene_sets:reactome_p...104	SET	6	0.21099	0.003742	0.3614	0.27967	reactome_protein_repair	Curated_gene_sets
Curated_gene_sets:bosco_inte...	SET	73	0.053352	0.0032946	0.091399	0.2797	bosco_interferon_induced_antiviral_module	Curated_gene_sets
Curated_gene_sets:kegg_fc_ga...	SET	94	0.051687	0.0036199	0.08869	0.28002	kegg_fc_gamma_r_mediated_phagocytosis	Curated_gene_sets
Curated_gene_sets:kegg_adher...	SET	71	0.063361	0.0038589	0.10892	0.28038	kegg_adherens_junction	Curated_gene_sets
Curated_gene_sets:schaeffer_...4	SET	411	0.025826	0.0037503	0.044411	0.28045	schaeffer_prostate_development_48hr_up	Curated_gene_sets
Curated_gene_sets:reactome_n...26	SET	56	0.061506	0.0033281	0.1058	0.2805	reactome_negative_regulation_of_notch4_signaling	Curated_gene_sets
Curated_gene_sets:reactome_r...107	SET	73	0.050292	0.0031056	0.086513	0.28052	reactome_rna_polymerase_ii_transcribes_snrna_genes	Curated_gene_sets
Curated_gene_sets:reactome_f...35	SET	41	0.064109	0.0029694	0.11064	0.28114	reactome_formation_of_incision_complex_in_gg_ner	Curated_gene_sets
Curated_gene_sets:huper_brea...2	SET	53	0.068573	0.00361	0.11838	0.2812	huper_breast_basal_vs_luminal_up	Curated_gene_sets
Curated_gene_sets:pellicciot...1	SET	52	0.062094	0.003238	0.10723	0.28127	pellicciotta_hdac_in_antigen_presentation_dn	Curated_gene_sets
Curated_gene_sets:rickman_tu...3	SET	108	0.046727	0.0035065	0.080956	0.28191	rickman_tumor_differentiated_well_vs_moderately_dn	Curated_gene_sets
Curated_gene_sets:reactome_a...22	SET	20	0.10786	0.0034912	0.18701	0.28205	reactome_activated_tak1_mediates_p38_mapk_activation	Curated_gene_sets
Curated_gene_sets:marson_bou...3	SET	1136	0.015278	0.0036161	0.026519	0.28227	marson_bound_by_foxp3_unstimulated	Curated_gene_sets
Curated_gene_sets:reactome_r...61	SET	19	0.13225	0.0041724	0.22977	0.28245	reactome_regulation_of_tlr_by_endogenous_ligand	Curated_gene_sets
Curated_gene_sets:boylan_mul...6	SET	46	0.071785	0.0035214	0.12514	0.28311	boylan_multiple_myeloma_c_up	Curated_gene_sets
Curated_gene_sets:reactome_c...74	SET	59	0.067976	0.0037752	0.11852	0.28314	reactome_collagen_degradation	Curated_gene_sets
Curated_gene_sets:reactome_n...72	SET	34	0.072915	0.003076	0.12718	0.28322	reactome_nuclear_import_of_rev_protein	Curated_gene_sets
Curated_gene_sets:mikkelsen_...4	SET	38	0.083089	0.0037053	0.14499	0.2833	mikkelsen_es_hcp_with_h3k27me3	Curated_gene_sets
Curated_gene_sets:katsanou_e...2	SET	162	0.040236	0.0036927	0.070215	0.28331	katsanou_elavl1_targets_up	Curated_gene_sets
Curated_gene_sets:ginestier_...1	SET	163	0.035213	0.0032416	0.061507	0.2835	ginestier_breast_cancer_20q13_amplification_dn	Curated_gene_sets
Curated_gene_sets:landis_erb...4	SET	141	0.041686	0.0035712	0.072912	0.28375	landis_erbb2_breast_tumors_324_up	Curated_gene_sets
Curated_gene_sets:vicent_met...	SET	14	0.13493	0.0036545	0.23605	0.2838	vicent_metastasis_up	Curated_gene_sets
Curated_gene_sets:reactome_m...49	SET	27	0.090929	0.003419	0.1591	0.28382	reactome_metalloprotease_dubs	Curated_gene_sets
Curated_gene_sets:kegg_lysin...	SET	42	0.073504	0.0034457	0.12872	0.28398	kegg_lysine_degradation	Curated_gene_sets
Curated_gene_sets:rashi_nfkb...	SET	16	0.13692	0.0039643	0.2403	0.28442	rashi_nfkb1_targets	Curated_gene_sets
Curated_gene_sets:turashvili...1	SET	4	0.26938	0.003901	0.47321	0.28459	turashvili_breast_carcinoma_ductal_vs_lobular_dn	Curated_gene_sets
Curated_gene_sets:reactome_i...37	SET	13	0.15873	0.0041428	0.27885	0.28461	reactome_interleukin_15_signaling	Curated_gene_sets
Curated_gene_sets:martin_vir...2	SET	82	0.052023	0.003404	0.091599	0.28504	martin_viral_gpcr_signaling_up	Curated_gene_sets
Curated_gene_sets:liu_smarca...	SET	47	0.076834	0.0038097	0.13551	0.28536	liu_smarca4_targets	Curated_gene_sets
Curated_gene_sets:reactome_f...12	SET	32	0.079685	0.0032615	0.14059	0.28544	reactome_fceri_mediated_mapk_activation	Curated_gene_sets
Curated_gene_sets:reactome_a...89	SET	74	0.051366	0.0031935	0.090749	0.28569	reactome_apc_c	Curated_gene_sets
Curated_gene_sets:zheng_il22...1	SET	30	0.083696	0.003317	0.14801	0.28588	zheng_il22_signaling_dn	Curated_gene_sets
Curated_gene_sets:wallace_pr...2	SET	79	0.052655	0.0033821	0.093202	0.28605	wallace_prostate_cancer_race_dn	Curated_gene_sets
Curated_gene_sets:reactome_a...121	SET	536	0.021038	0.0034771	0.037255	0.28614	reactome_axon_guidance	Curated_gene_sets
Curated_gene_sets:dacosta_uv...5	SET	54	0.064208	0.0034119	0.11375	0.28622	dacosta_uv_response_via_ercc3_ttd_up	Curated_gene_sets
Curated_gene_sets:reactome_e...2	SET	20	0.098108	0.0031755	0.17393	0.28636	reactome_e2f_mediated_regulation_of_dna_replication	Curated_gene_sets
Curated_gene_sets:galie_tumo...2	SET	6	0.22006	0.0039027	0.39019	0.28639	galie_tumor_stemness_genes	Curated_gene_sets
Curated_gene_sets:dasu_il6_s...2	SET	15	0.13702	0.0038413	0.243	0.28643	dasu_il6_signaling_scar_dn	Curated_gene_sets
Curated_gene_sets:yao_tempor...5	SET	72	0.054484	0.0033415	0.096627	0.28643	yao_temporal_response_to_progesterone_cluster_12	Curated_gene_sets
Curated_gene_sets:reactome_c...70	SET	8	0.14824	0.0030356	0.26293	0.28644	reactome_coenzyme_a_biosynthesis	Curated_gene_sets
Curated_gene_sets:sato_silen...3	SET	41	0.078337	0.0036284	0.13895	0.28646	sato_silenced_by_methylation_in_pancreatic_cancer_2	Curated_gene_sets
Curated_gene_sets:hecker_ifn...	SET	92	0.052395	0.0036304	0.092947	0.28648	hecker_ifnb1_targets	Curated_gene_sets
Curated_gene_sets:reactome_t...115	SET	42	0.066774	0.0031302	0.11846	0.2865	reactome_trna_aminoacylation	Curated_gene_sets
Curated_gene_sets:dorsey_gab...	SET	29	0.097808	0.0038112	0.1737	0.28669	dorsey_gab2_targets	Curated_gene_sets
Curated_gene_sets:biocarta_l...1	SET	17	0.12195	0.0036394	0.21672	0.28682	biocarta_lair_pathway	Curated_gene_sets
Curated_gene_sets:reactome_p...26	SET	19	0.11448	0.0036118	0.20349	0.28686	reactome_phase_4_resting_membrane_potential	Curated_gene_sets
Curated_gene_sets:reactome_t...61	SET	28	0.090529	0.0034664	0.16109	0.28707	reactome_traf6_mediated_irf7_activation	Curated_gene_sets
Curated_gene_sets:reactome_h...30	SET	19	0.10774	0.0033992	0.19183	0.28718	reactome_hs_gag_degradation	Curated_gene_sets
Curated_gene_sets:mody_hippo...1	SET	32	0.079052	0.0032355	0.1408	0.28725	mody_hippocampus_neonatal	Curated_gene_sets
Curated_gene_sets:smid_breas...16	SET	6	0.2012	0.0035683	0.35869	0.28743	smid_breast_cancer_relapse_in_liver_up	Curated_gene_sets
Curated_gene_sets:shiraishi_...2	SET	9	0.14569	0.0031643	0.25992	0.28757	shiraishi_plzf_targets_up	Curated_gene_sets
Curated_gene_sets:pujana_che...	SET	731	0.016536	0.0031748	0.029505	0.28759	pujana_chek2_pcc_network	Curated_gene_sets
Curated_gene_sets:teramoto_o...3	SET	13	0.15476	0.0040394	0.27638	0.28775	teramoto_opn_targets_cluster_4	Curated_gene_sets
Curated_gene_sets:reactome_d...10	SET	130	0.043417	0.0035725	0.077582	0.28787	reactome_death_receptor_signalling	Curated_gene_sets
Curated_gene_sets:dacosta_uv...1	SET	454	0.023481	0.0035797	0.042039	0.28823	dacosta_uv_response_via_ercc3_common_dn	Curated_gene_sets
Curated_gene_sets:neben_aml_...2	SET	8	0.14335	0.0029354	0.25683	0.28838	neben_aml_with_flt3_or_nras_up	Curated_gene_sets
Curated_gene_sets:rodrigues_...11	SET	16	0.11455	0.0033165	0.20589	0.28899	rodrigues_thyroid_carcinoma_up	Curated_gene_sets
Curated_gene_sets:caffarel_r...8	SET	14	0.14054	0.0038067	0.25262	0.28899	caffarel_response_to_thc_8hr_5_up	Curated_gene_sets
Curated_gene_sets:reactome_z...2	SET	7	0.14722	0.00282	0.26476	0.28909	reactome_zinc_efflux_and_compartmentalization_by_the_slc30_family	Curated_gene_sets
Curated_gene_sets:holleman_d...4	SET	10	0.15597	0.0035708	0.28056	0.28913	holleman_daunorubicin_b_all_up	Curated_gene_sets
Curated_gene_sets:martens_tr...1	SET	755	0.016353	0.0031888	0.029457	0.2894	martens_tretinoin_response_dn	Curated_gene_sets
Curated_gene_sets:fujiwara_p...3	SET	4	0.1986	0.002876	0.35779	0.28942	fujiwara_park2_in_liver_cancer_dn	Curated_gene_sets
Curated_gene_sets:reactome_e...35	SET	7	0.21481	0.0041147	0.38704	0.28945	reactome_erythropoietin_activates_stat5	Curated_gene_sets
Curated_gene_sets:reactome_a...94	SET	11	0.16025	0.0038476	0.28901	0.28963	reactome_apoptotic_cleavage_of_cell_adhesion_proteins	Curated_gene_sets
Curated_gene_sets:bowie_resp...2	SET	18	0.096268	0.0029562	0.17405	0.29009	bowie_response_to_tamoxifen	Curated_gene_sets
Curated_gene_sets:bhattachar...	SET	81	0.048396	0.0031474	0.087623	0.29037	bhattacharya_embryonic_stem_cell	Curated_gene_sets
Curated_gene_sets:wang_methy...	SET	35	0.078961	0.0033796	0.14307	0.29051	wang_methylated_in_breast_cancer	Curated_gene_sets
Curated_gene_sets:lindstedt_...1	SET	61	0.061817	0.0034906	0.11203	0.29055	lindstedt_dendritic_cell_maturation_a	Curated_gene_sets
Curated_gene_sets:neben_aml_...1	SET	12	0.11901	0.0029844	0.21579	0.29065	neben_aml_with_flt3_or_nras_dn	Curated_gene_sets
Curated_gene_sets:johansson_...2	SET	8	0.15999	0.0032761	0.29031	0.29079	johansson_brain_cancer_early_vs_late_up	Curated_gene_sets
Curated_gene_sets:reactome_c...25	SET	74	0.049028	0.0030482	0.089062	0.29099	reactome_cdk_mediated_phosphorylation_and_removal_of_cdc6	Curated_gene_sets
Curated_gene_sets:figueroa_a...8	SET	104	0.046496	0.0034243	0.084676	0.29147	figueroa_aml_methylation_cluster_4_up	Curated_gene_sets
Curated_gene_sets:biocarta_s...8	SET	5	0.27745	0.0044919	0.50529	0.29148	biocarta_slrp_pathway	Curated_gene_sets
Curated_gene_sets:nelson_res...1	SET	16	0.13595	0.0039364	0.24791	0.29171	nelson_response_to_androgen_dn	Curated_gene_sets
Curated_gene_sets:dauer_stat...2	SET	48	0.068803	0.0034475	0.1255	0.29177	dauer_stat3_targets_up	Curated_gene_sets
Curated_gene_sets:tuomisto_t...2	SET	18	0.13352	0.0041002	0.24381	0.29197	tuomisto_tumor_suppression_by_col13a1_up	Curated_gene_sets
Curated_gene_sets:kobayashi_...3	SET	18	0.11096	0.0034073	0.20262	0.29198	kobayashi_egfr_signaling_6hr_dn	Curated_gene_sets
Curated_gene_sets:reactome_r...147	SET	6	0.2175	0.0038574	0.39739	0.29208	reactome_runx3_regulates_immune_response_and_cell_migration	Curated_gene_sets
Curated_gene_sets:fujiwara_p...2	SET	10	0.15587	0.0035684	0.28489	0.29215	fujiwara_park2_hepatocyte_proliferation_up	Curated_gene_sets
Curated_gene_sets:reactome_c...7	SET	26	0.084278	0.0031098	0.15409	0.29221	reactome_calnexin_calreticulin_cycle	Curated_gene_sets
Curated_gene_sets:pid_telome...	SET	66	0.055704	0.0032714	0.102	0.29249	pid_telomerase_pathway	Curated_gene_sets
Curated_gene_sets:biocarta_h...2	SET	17	0.11963	0.0035701	0.21956	0.29293	biocarta_hcmv_pathway	Curated_gene_sets
Curated_gene_sets:reactome_d...19	SET	8	0.15557	0.0031856	0.28593	0.2932	reactome_defective_chst6_causes_mcdc1	Curated_gene_sets
Curated_gene_sets:valk_aml_c...11	SET	29	0.080838	0.00315	0.14878	0.29345	valk_aml_cluster_5	Curated_gene_sets
Curated_gene_sets:reactome_r...94	SET	22	0.10043	0.0034091	0.18555	0.29418	reactome_rho_gtpases_activate_nadph_oxidases	Curated_gene_sets
Curated_gene_sets:zhou_cell_...3	SET	80	0.048215	0.0031163	0.089096	0.2942	zhou_cell_cycle_genes_in_ir_response_6hr	Curated_gene_sets
Curated_gene_sets:reactome_m...42	SET	644	0.0165	0.0029805	0.030509	0.29432	reactome_metabolism_of_rna	Curated_gene_sets
Curated_gene_sets:yoshimura_...1	SET	335	0.025054	0.0032914	0.046375	0.29451	yoshimura_mapk8_targets_dn	Curated_gene_sets
Curated_gene_sets:wakasugi_h...	SET	60	0.054613	0.0030585	0.10126	0.29483	wakasugi_have_znf143_binding_sites	Curated_gene_sets
Curated_gene_sets:oswald_hem...1	SET	263	0.027585	0.003217	0.051177	0.29494	oswald_hematopoietic_stem_cell_in_collagen_gel_dn	Curated_gene_sets
Curated_gene_sets:yang_bcl3_...2	SET	310	0.025494	0.0032239	0.047301	0.29496	yang_bcl3_targets_up	Curated_gene_sets
Curated_gene_sets:reactome_m...22	SET	11	0.1249	0.0029989	0.23182	0.29501	reactome_met_activates_ras_signaling	Curated_gene_sets
Curated_gene_sets:lee_aging_...4	SET	35	0.078037	0.0033401	0.14486	0.29505	lee_aging_muscle_up	Curated_gene_sets
Curated_gene_sets:ivanova_he...4	SET	275	0.027152	0.003237	0.050407	0.29506	ivanova_hematopoiesis_mature_cell	Curated_gene_sets
Curated_gene_sets:reactome_k...2	SET	13	0.12012	0.0031353	0.22306	0.29511	reactome_keratan_sulfate_degradation	Curated_gene_sets
Curated_gene_sets:mori_matur...2	SET	84	0.051485	0.0034095	0.095771	0.29543	mori_mature_b_lymphocyte_up	Curated_gene_sets
Curated_gene_sets:osada_ascl...1	SET	23	0.10535	0.0036564	0.19614	0.2956	osada_ascl1_targets_dn	Curated_gene_sets
Curated_gene_sets:reactome_a...24	SET	78	0.047302	0.003019	0.088083	0.29563	reactome_activation_of_apc_c_and_apc_c	Curated_gene_sets
Curated_gene_sets:reactome_o...12	SET	7	0.2141	0.0041013	0.39908	0.29581	reactome_orexin_and_neuropeptides_ff_and_qrfp_bind_to_their_respective_receptors	Curated_gene_sets
Curated_gene_sets:reactome_d...37	SET	14	0.10865	0.0029429	0.20257	0.29585	reactome_depolymerisation_of_the_nuclear_lamina	Curated_gene_sets
Curated_gene_sets:pid_alk1_p...	SET	26	0.094364	0.003482	0.17603	0.29596	pid_alk1_pathway	Curated_gene_sets
Curated_gene_sets:reactome_s...21	SET	22	0.099679	0.0033837	0.18598	0.29599	reactome_shc1_events_in_erbb2_signaling	Curated_gene_sets
Curated_gene_sets:iizuka_liv...1	SET	11	0.14603	0.0035062	0.2725	0.29602	iizuka_liver_cancer_early_recurrence	Curated_gene_sets
Curated_gene_sets:zheng_glio...2	SET	228	0.030265	0.0032894	0.05649	0.29607	zheng_glioblastoma_plasticity_up	Curated_gene_sets
Curated_gene_sets:reactome_a...8	SET	23	0.086148	0.00299	0.16082	0.29609	reactome_abortive_elongation_of_hiv_1_transcript_in_the_absence_of_tat	Curated_gene_sets
Curated_gene_sets:kegg_glyce...2	SET	75	0.052321	0.0032748	0.097738	0.29622	kegg_glycerophospholipid_metabolism	Curated_gene_sets
Curated_gene_sets:wendt_cohe...	SET	33	0.086732	0.0036048	0.1621	0.29631	wendt_cohesin_targets_up	Curated_gene_sets
Curated_gene_sets:zhou_cell_...1	SET	119	0.038404	0.0030242	0.071968	0.2968	zhou_cell_cycle_genes_in_ir_response_24hr	Curated_gene_sets
Curated_gene_sets:verrecchia...1	SET	37	0.073453	0.0032323	0.13805	0.29734	verrecchia_delayed_response_to_tgfb1	Curated_gene_sets
Curated_gene_sets:reactome_b...1	SET	77	0.04788	0.0030363	0.090087	0.29754	reactome_base_excision_repair	Curated_gene_sets
Curated_gene_sets:garcia_tar...2	SET	49	0.058143	0.0029435	0.10943	0.2976	garcia_targets_of_fli1_and_dax1_up	Curated_gene_sets
Curated_gene_sets:reactome_a...40	SET	9	0.16354	0.0035519	0.30836	0.29794	reactome_activation_of_puma_and_translocation_to_mitochondria	Curated_gene_sets
Curated_gene_sets:reactome_g...34	SET	1414	0.012215	0.0032004	0.023043	0.29803	reactome_gene_expression_transcription	Curated_gene_sets
Curated_gene_sets:reactome_t...5	SET	213	0.030771	0.0032338	0.058192	0.29848	reactome_tcf_dependent_signaling_in_response_to_wnt	Curated_gene_sets
Curated_gene_sets:vanharanta...3	SET	35	0.076551	0.0032765	0.14481	0.29853	vanharanta_uterine_fibroid_with_7q_deletion_dn	Curated_gene_sets
Curated_gene_sets:sa_pten_pa...	SET	17	0.092301	0.0027546	0.17469	0.29862	sa_pten_pathway	Curated_gene_sets
Curated_gene_sets:kang_glis3...	SET	34	0.084775	0.0035764	0.16046	0.29864	kang_glis3_targets	Curated_gene_sets
Curated_gene_sets:dunne_targ...2	SET	51	0.064158	0.0033135	0.12145	0.29866	dunne_targets_of_aml1_mtg8_fusion_up	Curated_gene_sets
Curated_gene_sets:bafna_muc4...2	SET	7	0.15583	0.002985	0.29524	0.29882	bafna_muc4_targets_up	Curated_gene_sets
Curated_gene_sets:weber_meth...12	SET	15	0.11086	0.0031079	0.21055	0.29927	weber_methylated_lcp_in_sperm_up	Curated_gene_sets
Curated_gene_sets:myllykanga...7	SET	6	0.13753	0.002439	0.26177	0.29967	myllykangas_amplification_hot_spot_21	Curated_gene_sets
Curated_gene_sets:kegg_ribos...	SET	82	0.044876	0.0029363	0.085993	0.30089	kegg_ribosome	Curated_gene_sets
Curated_gene_sets:reactome_a...85	SET	99	0.042808	0.0030764	0.082065	0.30096	reactome_antigen_processing_cross_presentation	Curated_gene_sets
Curated_gene_sets:mccollum_g...2	SET	9	0.16665	0.0036194	0.3195	0.30099	mccollum_geldanamycin_resistance_up	Curated_gene_sets
Curated_gene_sets:biocarta_f...2	SET	9	0.16637	0.0036134	0.3192	0.30112	biocarta_fbw7_pathway	Curated_gene_sets
Curated_gene_sets:reactome_d...60	SET	5	0.18793	0.0030426	0.36066	0.30116	reactome_diseases_of_mismatch_repair_mmr	Curated_gene_sets
Curated_gene_sets:reactome_p...45	SET	9	0.15333	0.0033302	0.2953	0.30181	reactome_pi5p_regulates_tp53_acetylation	Curated_gene_sets
Curated_gene_sets:williams_e...3	SET	11	0.13024	0.0031272	0.25125	0.3021	williams_esr2_targets_dn	Curated_gene_sets
Curated_gene_sets:marson_fox...5	SET	62	0.058709	0.0033421	0.11336	0.30227	marson_foxp3_targets_up	Curated_gene_sets
Curated_gene_sets:biocarta_a...11	SET	20	0.10874	0.0035195	0.20999	0.3023	biocarta_akt_pathway	Curated_gene_sets
Curated_gene_sets:reactome_n...35	SET	22	0.091226	0.0030967	0.17622	0.30234	reactome_neurodegenerative_diseases	Curated_gene_sets
Curated_gene_sets:zhan_v1_la...1	SET	14	0.12217	0.0033089	0.23614	0.30246	zhan_v1_late_differentiation_genes_dn	Curated_gene_sets
Curated_gene_sets:reactome_d...21	SET	7	0.19918	0.0038153	0.38502	0.30247	reactome_defective_csf2rb_causes_pulmonary_surfactant_metabolism_dysfunction_5_smdp5	Curated_gene_sets
Curated_gene_sets:nakayama_s...1	SET	68	0.057556	0.0034308	0.11137	0.30265	nakayama_soft_tissue_tumors_pca1_dn	Curated_gene_sets
Curated_gene_sets:reactome_m...9	SET	29	0.075498	0.0029419	0.14616	0.30275	reactome_mapk_targets_nuclear_events_mediated_by_map_kinases	Curated_gene_sets
Curated_gene_sets:reactome_c...2	SET	9	0.15938	0.0034616	0.30869	0.30282	reactome_ca2plus_activated_kplus_channels	Curated_gene_sets
Curated_gene_sets:pid_cd8_tc...1	SET	63	0.062318	0.0035759	0.12091	0.30314	pid_cd8_tcr_downstream_pathway	Curated_gene_sets
Curated_gene_sets:wamunyokol...4	SET	264	0.026221	0.0030637	0.050897	0.30322	wamunyokoli_ovarian_cancer_lmp_up	Curated_gene_sets
Curated_gene_sets:liu_cdx2_t...1	SET	8	0.15339	0.003141	0.29794	0.30334	liu_cdx2_targets_dn	Curated_gene_sets
Curated_gene_sets:fung_il2_s...1	SET	9	0.12796	0.0027792	0.24894	0.30362	fung_il2_signaling_1	Curated_gene_sets
Curated_gene_sets:blalock_al...3	SET	367	0.021805	0.0029957	0.042422	0.30362	blalock_alzheimers_disease_incipient_up	Curated_gene_sets
Curated_gene_sets:biocarta_r...7	SET	15	0.1221	0.0034229	0.23758	0.30366	biocarta_rankl_pathway	Curated_gene_sets
Curated_gene_sets:jechlinger...1	SET	59	0.058287	0.0032371	0.11344	0.30369	jechlinger_epithelial_to_mesenchymal_transition_dn	Curated_gene_sets
Curated_gene_sets:zhan_multi...20	SET	22	0.099211	0.0033678	0.1938	0.30436	zhan_multiple_myeloma_spiked	Curated_gene_sets
Curated_gene_sets:chen_lvad_...2	SET	100	0.045644	0.0032966	0.089263	0.30456	chen_lvad_support_of_failing_heart_up	Curated_gene_sets
Curated_gene_sets:biocarta_m...16	SET	17	0.093625	0.0027941	0.18327	0.30473	biocarta_mta3_pathway	Curated_gene_sets
Curated_gene_sets:le_neurona...1	SET	18	0.080921	0.0024849	0.1594	0.30585	le_neuronal_differentiation_dn	Curated_gene_sets
Curated_gene_sets:reactome_p...11	SET	94	0.043421	0.003041	0.085703	0.30621	reactome_pcp_ce_pathway	Curated_gene_sets
Curated_gene_sets:meissner_b...3	SET	17	0.10058	0.0030018	0.19942	0.307	meissner_brain_hcp_with_h3k4me2	Curated_gene_sets
Curated_gene_sets:ivanova_he...7	SET	205	0.030824	0.0031786	0.061135	0.30707	ivanova_hematopoiesis_stem_cell_long_term	Curated_gene_sets
Curated_gene_sets:reactome_m...14	SET	97	0.042771	0.0030427	0.084902	0.30722	reactome_meiosis	Curated_gene_sets
Curated_gene_sets:puiffe_inv...2	SET	70	0.047497	0.0028724	0.094297	0.30724	puiffe_invasion_inhibited_by_ascites_up	Curated_gene_sets
Curated_gene_sets:zhu_cmv_al...1	SET	115	0.043425	0.003362	0.08631	0.30744	zhu_cmv_all_dn	Curated_gene_sets
Curated_gene_sets:tesar_alk_...5	SET	7	0.1433	0.002745	0.28505	0.30759	tesar_alk_targets_human_es_5d_dn	Curated_gene_sets
Curated_gene_sets:biocarta_a...6	SET	30	0.079691	0.0031583	0.15868	0.30776	biocarta_agr_pathway	Curated_gene_sets
Curated_gene_sets:lopez_meso...4	SET	13	0.11972	0.0031247	0.23924	0.3084	lopez_mesothelioma_survival_overall_dn	Curated_gene_sets
Curated_gene_sets:whitfield_...3	SET	199	0.028575	0.0029037	0.057156	0.30856	whitfield_cell_cycle_g2_m	Curated_gene_sets
Curated_gene_sets:changolkar...1	SET	39	0.065739	0.0029699	0.1315	0.30857	changolkar_h2afy_targets_dn	Curated_gene_sets
Curated_gene_sets:rashi_resp...6	SET	72	0.047564	0.0029171	0.095236	0.30874	rashi_response_to_ionizing_radiation_6	Curated_gene_sets
Curated_gene_sets:wang_lsd1_...1	SET	33	0.076737	0.0031894	0.15371	0.30881	wang_lsd1_targets_dn	Curated_gene_sets
Curated_gene_sets:takeda_tar...8	SET	82	0.050332	0.0032934	0.10084	0.30885	takeda_targets_of_nup98_hoxa9_fusion_6hr_up	Curated_gene_sets
Curated_gene_sets:biocarta_e...8	SET	9	0.10986	0.0023861	0.22038	0.30907	biocarta_eif2_pathway	Curated_gene_sets
Curated_gene_sets:harris_hyp...	SET	76	0.050936	0.0032092	0.10228	0.30925	harris_hypoxia	Curated_gene_sets
Curated_gene_sets:qi_hypoxia	SET	124	0.037676	0.0030282	0.075836	0.30966	qi_hypoxia	Curated_gene_sets
Curated_gene_sets:iizuka_liv...5	SET	26	0.080268	0.0029618	0.16159	0.30969	iizuka_liver_cancer_progression_g2_g3_up	Curated_gene_sets
Curated_gene_sets:reactome_g...37	SET	1161	0.012934	0.0030926	0.026053	0.3098	reactome_generic_transcription_pathway	Curated_gene_sets
Curated_gene_sets:gentile_uv...5	SET	17	0.097424	0.0029075	0.19628	0.30983	gentile_uv_response_cluster_d1	Curated_gene_sets
Curated_gene_sets:biocarta_t...5	SET	12	0.13565	0.0034017	0.2737	0.31009	biocarta_tcytotoxic_pathway	Curated_gene_sets
Curated_gene_sets:nuytten_ez...2	SET	991	0.013789	0.0030606	0.027832	0.31015	nuytten_ezh2_targets_up	Curated_gene_sets
Curated_gene_sets:reactome_n...14	SET	9	0.12218	0.0026536	0.24664	0.31017	reactome_nef_mediated_downregulation_of_mhc_class_i_complex_cell_surface_expression	Curated_gene_sets
Curated_gene_sets:chesler_br...4	SET	35	0.072482	0.0031023	0.14638	0.31025	chesler_brain_highest_genetic_variance	Curated_gene_sets
Curated_gene_sets:delaserna_...3	SET	11	0.12218	0.0029337	0.24683	0.3103	delaserna_targets_of_myod_and_smarca4	Curated_gene_sets
Curated_gene_sets:ivanov_mut...	SET	13	0.098727	0.0025768	0.19954	0.31038	ivanov_mutated_in_colon_cancer	Curated_gene_sets
Curated_gene_sets:shepard_bm...2	SET	206	0.029687	0.0030688	0.060042	0.3105	shepard_bmyb_morpholino_up	Curated_gene_sets
Curated_gene_sets:munshi_mul...1	SET	9	0.14322	0.0031107	0.2897	0.31052	munshi_multiple_myeloma_dn	Curated_gene_sets
Curated_gene_sets:zhan_late_...1	SET	16	0.091717	0.0026555	0.18561	0.31061	zhan_late_differentiation_genes_dn	Curated_gene_sets
Curated_gene_sets:zhan_multi...1	SET	54	0.060972	0.0032399	0.12345	0.3107	zhan_multiple_myeloma_cd1_and_cd2_dn	Curated_gene_sets
Curated_gene_sets:kegg_apopt...	SET	81	0.047876	0.0031136	0.097002	0.31081	kegg_apoptosis	Curated_gene_sets
Curated_gene_sets:dorn_adeno...7	SET	40	0.062464	0.0028578	0.12678	0.31111	dorn_adenovirus_infection_48hr_dn	Curated_gene_sets
Curated_gene_sets:kegg_glyco...2	SET	21	0.0919	0.003048	0.1869	0.31147	kegg_glycosaminoglycan_biosynthesis_chondroitin_sulfate	Curated_gene_sets
Curated_gene_sets:pepper_chr...2	SET	31	0.077102	0.0031061	0.15689	0.31156	pepper_chronic_lymphocytic_leukemia_up	Curated_gene_sets
Curated_gene_sets:reactome_h...20	SET	8	0.14874	0.0030458	0.30284	0.31166	reactome_histidine_catabolism	Curated_gene_sets
Curated_gene_sets:liao_have_...	SET	40	0.059983	0.0027443	0.12227	0.31186	liao_have_sox4_binding_sites	Curated_gene_sets
Curated_gene_sets:jazaeri_br...1	SET	41	0.06647	0.0030788	0.1355	0.31187	jazaeri_breast_cancer_brca1_vs_brca2_dn	Curated_gene_sets
Curated_gene_sets:climent_br...2	SET	23	0.087022	0.0030203	0.17755	0.31202	climent_breast_cancer_copy_number_up	Curated_gene_sets
Curated_gene_sets:reactome_t...15	SET	15	0.11378	0.0031899	0.23221	0.31207	reactome_tfap2_ap_2_family_regulates_transcription_of_growth_factors_and_their_receptors	Curated_gene_sets
Curated_gene_sets:monnier_po...2	SET	384	0.020035	0.0028142	0.040939	0.31229	monnier_postradiation_tumor_escape_up	Curated_gene_sets
Curated_gene_sets:park_osteo...1	SET	6	0.19087	0.0033852	0.39214	0.31322	park_osteoblast_differentiation_by_phenylamil_dn	Curated_gene_sets
Curated_gene_sets:honrado_br...	SET	18	0.09353	0.0028721	0.19221	0.31327	honrado_breast_cancer_brca1_vs_brca2	Curated_gene_sets
Curated_gene_sets:reactome_d...46	SET	11	0.13831	0.0033208	0.28542	0.31399	reactome_digestion_of_dietary_carbohydrate	Curated_gene_sets
Curated_gene_sets:reactome_s...160	SET	39	0.070107	0.0031672	0.14476	0.31409	reactome_synthesis_of_pa	Curated_gene_sets
Curated_gene_sets:takeda_tar...3	SET	112	0.039906	0.0030492	0.082457	0.31421	takeda_targets_of_nup98_hoxa9_fusion_16d_dn	Curated_gene_sets
Curated_gene_sets:reactome_s...129	SET	46	0.052869	0.0025935	0.10958	0.31474	reactome_sumoylation_of_dna_replication_proteins	Curated_gene_sets
Curated_gene_sets:steiner_er...	SET	14	0.10442	0.0028283	0.21645	0.31475	steiner_erythrocyte_membrane_genes	Curated_gene_sets
Curated_gene_sets:newman_erc...1	SET	36	0.071376	0.0030982	0.14814	0.31497	newman_ercc6_targets_dn	Curated_gene_sets
Curated_gene_sets:xu_akt1_ta...2	SET	25	0.067746	0.0024513	0.14072	0.31511	xu_akt1_targets_6hr	Curated_gene_sets
Curated_gene_sets:reactome_d...15	SET	17	0.11324	0.0033794	0.23551	0.31533	reactome_defective_c1galt1c1_causes_tn_polyagglutination_syndrome_tnps	Curated_gene_sets
Curated_gene_sets:ceribelli_...1	SET	33	0.073221	0.0030433	0.15239	0.31544	ceribelli_genes_inactive_and_bound_by_nfy	Curated_gene_sets
Curated_gene_sets:yao_tempor...16	SET	70	0.043177	0.0026111	0.089924	0.31556	yao_temporal_response_to_progesterone_cluster_7	Curated_gene_sets
Curated_gene_sets:yih_respon...4	SET	16	0.1059	0.0030663	0.2206	0.31559	yih_response_to_arsenite_c4	Curated_gene_sets
Curated_gene_sets:pid_hiv_ne...	SET	34	0.068674	0.0028971	0.14309	0.31565	pid_hiv_nef_pathway	Curated_gene_sets
Curated_gene_sets:pid_tap63_...	SET	53	0.056645	0.0029821	0.11838	0.31614	pid_tap63_pathway	Curated_gene_sets
Curated_gene_sets:sabates_co...1	SET	264	0.026647	0.0031135	0.055827	0.31657	sabates_colorectal_adenoma_dn	Curated_gene_sets
Curated_gene_sets:reactome_i...12	SET	20	0.078709	0.0025476	0.16543	0.31712	reactome_inhibition_of_the_proteolytic_activity_of_apc_c_required_for_the_onset_of_anaphase_by_mitotic_spindle_checkpoint_components	Curated_gene_sets
Curated_gene_sets:hasina_nol...2	SET	11	0.1525	0.0036616	0.32094	0.31734	hasina_nol7_targets_up	Curated_gene_sets
Curated_gene_sets:reactome_n...10	SET	231	0.025855	0.0028284	0.054548	0.31775	reactome_neddylation	Curated_gene_sets
Curated_gene_sets:schaeffer_...10	SET	6	0.17722	0.003143	0.37392	0.31777	schaeffer_prostate_development_and_cancer_box2_up	Curated_gene_sets
Curated_gene_sets:reactome_d...11	SET	63	0.048642	0.0027912	0.10272	0.31792	reactome_dectin_1_mediated_noncanonical_nf_kb_signaling	Curated_gene_sets
Curated_gene_sets:biocarta_c...16	SET	10	0.14305	0.0032749	0.3022	0.31798	biocarta_cell2cell_pathway	Curated_gene_sets
Curated_gene_sets:kobayashi_...2	SET	94	0.040937	0.002867	0.086788	0.31858	kobayashi_egfr_signaling_24hr_up	Curated_gene_sets
Curated_gene_sets:reactome_s...170	SET	15	0.095006	0.0026635	0.20147	0.31862	reactome_synthesis_of_prostaglandins_pg_and_thromboxanes_tx	Curated_gene_sets
Curated_gene_sets:landis_erb...6	SET	21	0.097145	0.0032219	0.20608	0.31868	landis_erbb2_breast_tumors_65_up	Curated_gene_sets
Curated_gene_sets:plasari_tg...7	SET	5	0.19295	0.0031238	0.40944	0.31874	plasari_tgfb1_targets_1hr_dn	Curated_gene_sets
Curated_gene_sets:reactome_a...5	SET	102	0.036593	0.0026691	0.077819	0.3191	reactome_abc_family_proteins_mediated_transport	Curated_gene_sets
Curated_gene_sets:kim_wt1_ta...6	SET	215	0.02793	0.0029489	0.059401	0.31911	kim_wt1_targets_up	Curated_gene_sets
Curated_gene_sets:stein_esrr...1	SET	506	0.017098	0.0027479	0.036401	0.31929	stein_esrra_targets	Curated_gene_sets
Curated_gene_sets:sagiv_cd24...1	SET	45	0.058938	0.0028597	0.1255	0.31931	sagiv_cd24_targets_dn	Curated_gene_sets
Curated_gene_sets:farmer_bre...4	SET	38	0.06598	0.0029423	0.14089	0.31979	farmer_breast_cancer_cluster_1	Curated_gene_sets
Curated_gene_sets:chin_breas...1	SET	12	0.11064	0.0027745	0.23728	0.32051	chin_breast_cancer_copy_number_dn	Curated_gene_sets
Curated_gene_sets:reactome_t...57	SET	18	0.08043	0.0024699	0.17295	0.32095	reactome_tp53_regulates_transcription_of_genes_involved_in_g2_cell_cycle_arrest	Curated_gene_sets
Curated_gene_sets:cervera_sd...2	SET	116	0.039213	0.003049	0.084341	0.32099	cervera_sdhb_targets_1_up	Curated_gene_sets
Curated_gene_sets:biocarta_t...12	SET	12	0.12784	0.0032058	0.27508	0.32106	biocarta_thelper_pathway	Curated_gene_sets
Curated_gene_sets:pomeroy_me...2	SET	56	0.050938	0.0027563	0.10992	0.32153	pomeroy_medulloblastoma_desmoplasic_vs_classic_up	Curated_gene_sets
Curated_gene_sets:hwang_pros...	SET	26	0.073655	0.0027178	0.15935	0.32197	hwang_prostate_cancer_markers	Curated_gene_sets
Curated_gene_sets:sasson_res...1	SET	86	0.041415	0.0027749	0.08967	0.32209	sasson_response_to_forskolin_dn	Curated_gene_sets
Curated_gene_sets:sabates_co...4	SET	131	0.03586	0.0029619	0.077718	0.32225	sabates_colorectal_adenoma_up	Curated_gene_sets
Curated_gene_sets:sheth_live...4	SET	267	0.023309	0.0027387	0.050539	0.32233	sheth_liver_cancer_vs_txnip_loss_pam4	Curated_gene_sets
Curated_gene_sets:azare_neop...2	SET	116	0.038497	0.0029933	0.083508	0.3224	azare_neoplastic_transformation_by_stat3_up	Curated_gene_sets
Curated_gene_sets:thum_mir21...2	SET	17	0.10323	0.0030807	0.22469	0.32297	thum_mir21_targets_heart_disease_up	Curated_gene_sets
Curated_gene_sets:haslinger_...4	SET	17	0.079247	0.002365	0.17276	0.32322	haslinger_b_cll_with_6q21_deletion	Curated_gene_sets
Curated_gene_sets:ouyang_pro...2	SET	20	0.087206	0.0028227	0.1901	0.32322	ouyang_prostate_cancer_progression_dn	Curated_gene_sets
Curated_gene_sets:reactome_p...90	SET	18	0.076389	0.0023458	0.16658	0.32327	reactome_processing_of_intronless_pre_mrnas	Curated_gene_sets
Curated_gene_sets:kim_myc_am...1	SET	97	0.043391	0.0030867	0.094622	0.32327	kim_myc_amplification_targets_dn	Curated_gene_sets
Curated_gene_sets:lopez_meso...7	SET	7	0.15525	0.002974	0.33879	0.32339	lopez_mesothelioma_survival_worst_vs_best_dn	Curated_gene_sets
Curated_gene_sets:reactome_c...46	SET	9	0.14735	0.0032004	0.32174	0.32348	reactome_chl1_interactions	Curated_gene_sets
Curated_gene_sets:reactome_o...21	SET	103	0.038492	0.0028212	0.084071	0.32353	reactome_oxidative_stress_induced_senescence	Curated_gene_sets
Curated_gene_sets:firestein_...1	SET	25	0.080117	0.0028989	0.17509	0.32363	firestein_ctnnb1_pathway	Curated_gene_sets
Curated_gene_sets:reactome_p...65	SET	84	0.043186	0.0028599	0.094475	0.3238	reactome_platelet_homeostasis	Curated_gene_sets
Curated_gene_sets:landis_erb...5	SET	37	0.065707	0.0028914	0.14386	0.32393	landis_erbb2_breast_tumors_65_dn	Curated_gene_sets
Curated_gene_sets:figueroa_a...4	SET	47	0.059412	0.0029459	0.13013	0.32399	figueroa_aml_methylation_cluster_2_up	Curated_gene_sets
Curated_gene_sets:verrecchia...4	SET	19	0.085757	0.0027055	0.18809	0.32423	verrecchia_response_to_tgfb1_c2	Curated_gene_sets
Curated_gene_sets:gutierrez_...5	SET	10	0.12753	0.0029197	0.27987	0.32431	gutierrez_waldenstroems_macroglobulinemia_1_up	Curated_gene_sets
Curated_gene_sets:meissner_e...1	SET	30	0.066272	0.0026265	0.14592	0.32486	meissner_es_icp_with_h3k4me3	Curated_gene_sets
Curated_gene_sets:reactome_t...121	SET	27	0.076609	0.0028806	0.16882	0.325	reactome_trp_channels	Curated_gene_sets
Curated_gene_sets:browne_hcm...8	SET	210	0.025819	0.0026944	0.056983	0.32524	browne_hcmv_infection_16hr_up	Curated_gene_sets
Curated_gene_sets:shiraishi_...1	SET	9	0.11463	0.0024897	0.25318	0.32536	shiraishi_plzf_targets_dn	Curated_gene_sets
Curated_gene_sets:reactome_a...111	SET	38	0.052906	0.0023593	0.1171	0.3257	reactome_association_of_tric_cct_with_target_proteins_during_biosynthesis	Curated_gene_sets
Curated_gene_sets:ouellet_ov...2	SET	114	0.034203	0.0026366	0.075828	0.32598	ouellet_ovarian_cancer_invasive_vs_lmp_up	Curated_gene_sets
Curated_gene_sets:aguirre_pa...2	SET	294	0.022878	0.0028187	0.050816	0.32628	aguirre_pancreatic_cancer_copy_number_up	Curated_gene_sets
Curated_gene_sets:reactome_g...20	SET	18	0.096372	0.0029594	0.21408	0.3263	reactome_gab1_signalosome	Curated_gene_sets
Curated_gene_sets:pid_ar_tf_...	SET	50	0.055444	0.0028352	0.12333	0.32651	pid_ar_tf_pathway	Curated_gene_sets
Curated_gene_sets:bruins_uvc...7	SET	254	0.02381	0.0027295	0.053026	0.32671	bruins_uvc_response_via_tp53_group_d	Curated_gene_sets
Curated_gene_sets:biocarta_h...1	SET	7	0.12935	0.0024778	0.28832	0.32685	biocarta_hbx_pathway	Curated_gene_sets
Curated_gene_sets:mikkelsen_...24	SET	578	0.017311	0.0029677	0.03859	0.32687	mikkelsen_mef_hcp_with_h3k27me3	Curated_gene_sets
Curated_gene_sets:wei_mycn_t...	SET	767	0.01342	0.0026368	0.029919	0.32688	wei_mycn_targets_with_e_box	Curated_gene_sets
Curated_gene_sets:reactome_a...96	SET	49	0.053734	0.0027203	0.12006	0.32724	reactome_apoptotic_execution_phase	Curated_gene_sets
Curated_gene_sets:zhan_multi...14	SET	40	0.065159	0.0029811	0.14568	0.32734	zhan_multiple_myeloma_mf_dn	Curated_gene_sets
Curated_gene_sets:reactome_a...92	SET	5	0.12503	0.0020242	0.28015	0.3277	reactome_apobec3g_mediated_resistance_to_hiv_1_infection	Curated_gene_sets
Curated_gene_sets:pid_fas_pa...	SET	37	0.066293	0.0029172	0.14875	0.32792	pid_fas_pathway	Curated_gene_sets
Curated_gene_sets:chemnitz_r...2	SET	137	0.029284	0.0024732	0.065719	0.32795	chemnitz_response_to_prostaglandin_e2_up	Curated_gene_sets
Curated_gene_sets:korkola_co...	SET	31	0.065013	0.0026191	0.14591	0.32795	korkola_correlated_with_pou5f1	Curated_gene_sets
Curated_gene_sets:cheok_resp...4	SET	5	0.14934	0.0024178	0.33518	0.32796	cheok_response_to_mercaptopurine_and_hd_mtx_up	Curated_gene_sets
Curated_gene_sets:wang_esoph...2	SET	99	0.036004	0.0025874	0.080842	0.32803	wang_esophagus_cancer_vs_normal_dn	Curated_gene_sets
Curated_gene_sets:lee_calori...4	SET	67	0.043889	0.0025969	0.098726	0.32832	lee_calorie_restriction_neocortex_up	Curated_gene_sets
Curated_gene_sets:biocarta_c...27	SET	22	0.085177	0.0028914	0.19167	0.32838	biocarta_creb_pathway	Curated_gene_sets
Curated_gene_sets:markey_rb1...3	SET	112	0.035947	0.0027467	0.08101	0.32862	markey_rb1_chronic_lof_dn	Curated_gene_sets
Curated_gene_sets:krieg_hypo...1	SET	704	0.014681	0.0027683	0.033117	0.32877	krieg_hypoxia_not_via_kdm3a	Curated_gene_sets
Curated_gene_sets:zhou_pancr...3	SET	10	0.13686	0.0031332	0.30892	0.32887	zhou_pancreatic_exocrine_progenitor	Curated_gene_sets
Curated_gene_sets:hoffmann_i...1	SET	42	0.059654	0.0027965	0.13471	0.32895	hoffmann_immature_to_mature_b_lymphocyte_dn	Curated_gene_sets
Curated_gene_sets:wunder_inf...2	SET	60	0.051466	0.0028823	0.11641	0.32921	wunder_inflammatory_response_and_cholesterol_up	Curated_gene_sets
Curated_gene_sets:mori_immat...1	SET	87	0.036311	0.002447	0.082258	0.32946	mori_immature_b_lymphocyte_dn	Curated_gene_sets
Curated_gene_sets:kegg_prote...1	SET	47	0.050441	0.002501	0.11428	0.32947	kegg_proteasome	Curated_gene_sets
Curated_gene_sets:biocarta_p...12	SET	8	0.14195	0.0029068	0.32174	0.32954	biocarta_pepi_pathway	Curated_gene_sets
Curated_gene_sets:korkola_em...3	SET	42	0.065462	0.0030687	0.14848	0.32965	korkola_embryonal_carcinoma_up	Curated_gene_sets
Curated_gene_sets:reactome_g...24	SET	6	0.14476	0.0025673	0.3288	0.32988	reactome_galactose_catabolism	Curated_gene_sets
Curated_gene_sets:smith_live...	SET	45	0.057061	0.0027686	0.12967	0.32996	smith_liver_cancer	Curated_gene_sets
Curated_gene_sets:ramjaun_ap...2	SET	6	0.1666	0.0029546	0.37877	0.33003	ramjaun_apoptosis_by_tgfb1_via_mapk1_up	Curated_gene_sets
Curated_gene_sets:verrecchia...3	SET	19	0.080837	0.0025503	0.18379	0.33003	verrecchia_response_to_tgfb1_c1	Curated_gene_sets
Curated_gene_sets:figueroa_a...3	SET	8	0.13967	0.0028601	0.3181	0.33031	figueroa_aml_methylation_cluster_2_dn	Curated_gene_sets
Curated_gene_sets:reactome_r...114	SET	28	0.062792	0.0024043	0.14305	0.33035	reactome_rna_polymerase_iii_transcription_initiation_from_type_3_promoter	Curated_gene_sets
Curated_gene_sets:bandres_re...3	SET	152	0.029547	0.0026274	0.067413	0.33059	bandres_response_to_carmustin_mgmt_48hr_dn	Curated_gene_sets
Curated_gene_sets:hahtola_my...5	SET	170	0.027619	0.0025961	0.063116	0.33084	hahtola_mycosis_fungoides_skin_up	Curated_gene_sets
Curated_gene_sets:biocarta_r...6	SET	10	0.10852	0.0024843	0.248	0.33085	biocarta_ranbp2_pathway	Curated_gene_sets
Curated_gene_sets:holleman_a...3	SET	12	0.10532	0.0026411	0.24081	0.33093	holleman_asparaginase_resistance_b_all_dn	Curated_gene_sets
Curated_gene_sets:pomeroy_me...4	SET	45	0.050809	0.0024653	0.11643	0.33128	pomeroy_medulloblastoma_prognosis_up	Curated_gene_sets
Curated_gene_sets:shipp_dlbc...4	SET	44	0.054514	0.0026155	0.12506	0.33145	shipp_dlbcl_vs_follicular_lymphoma_up	Curated_gene_sets
Curated_gene_sets:winter_hyp...1	SET	47	0.057724	0.0028622	0.13251	0.33156	winter_hypoxia_dn	Curated_gene_sets
Curated_gene_sets:lee_early_...1	SET	55	0.049648	0.0026624	0.11401	0.33161	lee_early_t_lymphocyte_dn	Curated_gene_sets
Curated_gene_sets:reactome_o...1	SET	13	0.098444	0.0025694	0.22615	0.33167	reactome_o2_co2_exchange_in_erythrocytes	Curated_gene_sets
Curated_gene_sets:lopes_meth...2	SET	27	0.083329	0.0031332	0.19159	0.33181	lopes_methylated_in_colon_cancer_up	Curated_gene_sets
Curated_gene_sets:reactome_l...6	SET	8	0.13832	0.0028324	0.31817	0.33188	reactome_lectin_pathway_of_complement_activation	Curated_gene_sets
Curated_gene_sets:reactome_s...150	SET	8	0.11061	0.002265	0.25475	0.33208	reactome_synthesis_of_diphthamide_eef2	Curated_gene_sets
Curated_gene_sets:sato_silen...2	SET	384	0.018992	0.0026678	0.043816	0.33234	sato_silenced_by_methylation_in_pancreatic_cancer_1	Curated_gene_sets
Curated_gene_sets:reactome_b...5	SET	147	0.029992	0.0026231	0.069214	0.33239	reactome_beta_catenin_independent_wnt_signaling	Curated_gene_sets
Curated_gene_sets:kyng_dna_d...2	SET	15	0.090248	0.0025301	0.20836	0.33246	kyng_dna_damage_by_4nqo_or_gamma_radiation	Curated_gene_sets
Curated_gene_sets:rickman_tu...6	SET	232	0.022874	0.0025075	0.052849	0.33258	rickman_tumor_differentiated_well_vs_poorly_up	Curated_gene_sets
Curated_gene_sets:pid_endoth...	SET	62	0.04887	0.002782	0.11301	0.33271	pid_endothelin_pathway	Curated_gene_sets
Curated_gene_sets:piontek_pk...1	SET	12	0.094424	0.0023679	0.21864	0.33292	piontek_pkd1_targets_dn	Curated_gene_sets
Curated_gene_sets:gargalovic...23	SET	24	0.08127	0.0028813	0.18879	0.33343	gargalovic_response_to_oxidized_phospholipids_yellow_dn	Curated_gene_sets
Curated_gene_sets:sasaki_adu...	SET	158	0.028977	0.0026266	0.067423	0.33368	sasaki_adult_t_cell_leukemia	Curated_gene_sets
Curated_gene_sets:tavor_cebp...2	SET	48	0.055039	0.0027578	0.12823	0.33388	tavor_cebpa_targets_up	Curated_gene_sets
Curated_gene_sets:pujana_brc...2	SET	405	0.016832	0.0024267	0.039374	0.33452	pujana_brca2_pcc_network	Curated_gene_sets
Curated_gene_sets:lee_aging_...6	SET	75	0.041049	0.0025692	0.096024	0.33452	lee_aging_neocortex_up	Curated_gene_sets
Curated_gene_sets:reactome_h...35	SET	5	0.17402	0.0028175	0.40753	0.33468	reactome_hyaluronan_biosynthesis_and_export	Curated_gene_sets
Curated_gene_sets:pid_cmyb_p...	SET	83	0.041391	0.0027247	0.097023	0.33483	pid_cmyb_pathway	Curated_gene_sets
Curated_gene_sets:biocarta_i...4	SET	18	0.078363	0.0024064	0.18398	0.33509	biocarta_igf1mtor_pathway	Curated_gene_sets
Curated_gene_sets:pomeroy_me...3	SET	44	0.052853	0.0025358	0.12413	0.33513	pomeroy_medulloblastoma_prognosis_dn	Curated_gene_sets
Curated_gene_sets:nick_respo...	SET	24	0.073082	0.002591	0.17172	0.33521	nick_response_to_proc_treatment_dn	Curated_gene_sets
Curated_gene_sets:conrad_ger...	SET	9	0.11451	0.0024872	0.26913	0.33524	conrad_germline_stem_cell	Curated_gene_sets
Curated_gene_sets:ceribelli_...2	SET	35	0.065192	0.0027903	0.15325	0.33528	ceribelli_promoters_inactive_and_bound_by_nfy	Curated_gene_sets
Curated_gene_sets:stein_esrr...5	SET	371	0.017767	0.0024539	0.041781	0.33534	stein_esrra_targets_up	Curated_gene_sets
Curated_gene_sets:vecchi_gas...4	SET	407	0.01778	0.0025697	0.041816	0.33535	vecchi_gastric_cancer_early_up	Curated_gene_sets
Curated_gene_sets:smid_breas...13	SET	78	0.0432	0.0027572	0.10164	0.3354	smid_breast_cancer_relapse_in_brain_dn	Curated_gene_sets
Curated_gene_sets:iwanaga_e2...2	SET	6	0.13177	0.002337	0.31004	0.33541	iwanaga_e2f1_targets_not_induced_by_serum	Curated_gene_sets
Curated_gene_sets:xu_gh1_aut...2	SET	177	0.026652	0.0025557	0.062708	0.33542	xu_gh1_autocrine_targets_up	Curated_gene_sets
Curated_gene_sets:reactome_p...58	SET	70	0.042958	0.0025979	0.10132	0.3358	reactome_plasma_lipoprotein_assembly_remodeling_and_clearance	Curated_gene_sets
Curated_gene_sets:pid_p53_do...	SET	134	0.031146	0.0026016	0.073565	0.33601	pid_p53_downstream_pathway	Curated_gene_sets
Curated_gene_sets:marson_fox...2	SET	50	0.054085	0.0027658	0.12796	0.33627	marson_foxp3_targets_dn	Curated_gene_sets
Curated_gene_sets:aigner_zeb...	SET	34	0.067258	0.0028374	0.15919	0.33633	aigner_zeb1_targets	Curated_gene_sets
Curated_gene_sets:kegg_fruct...	SET	32	0.053234	0.0021788	0.12605	0.3364	kegg_fructose_and_mannose_metabolism	Curated_gene_sets
Curated_gene_sets:reactome_g...63	SET	14	0.081413	0.0022051	0.19286	0.33647	reactome_golgi_cisternae_pericentriolar_stack_reorganization	Curated_gene_sets
Curated_gene_sets:reactome_d...26	SET	32	0.055412	0.002268	0.13136	0.33657	reactome_defective_tpr_may_confer_susceptibility_towards_thyroid_papillary_carcinoma_tpc	Curated_gene_sets
Curated_gene_sets:reactome_r...26	SET	10	0.13625	0.0031191	0.32303	0.3366	reactome_regulation_of_commissural_axon_pathfinding_by_slit_and_robo	Curated_gene_sets
Curated_gene_sets:tesar_alk_...1	SET	6	0.12492	0.0022155	0.29633	0.33667	tesar_alk_and_jak_targets_mouse_es_d4_dn	Curated_gene_sets
Curated_gene_sets:reactome_m...53	SET	120	0.033226	0.0026274	0.079258	0.33753	reactome_mhc_class_ii_antigen_presentation	Curated_gene_sets
Curated_gene_sets:sa_b_cell_...	SET	22	0.073799	0.0025052	0.17616	0.33763	sa_b_cell_receptor_complexes	Curated_gene_sets
Curated_gene_sets:gali_tp53_...2	SET	8	0.14654	0.0030008	0.34978	0.33763	gali_tp53_targets_apoptotic_up	Curated_gene_sets
Curated_gene_sets:reactome_t...29	SET	10	0.11497	0.002632	0.27455	0.3377	reactome_thyroxine_biosynthesis	Curated_gene_sets
Curated_gene_sets:lindgren_b...5	SET	368	0.01975	0.002717	0.047413	0.3385	lindgren_bladder_cancer_cluster_2b	Curated_gene_sets
Curated_gene_sets:reactome_p...94	SET	175	0.026543	0.002531	0.063757	0.33859	reactome_programmed_cell_death	Curated_gene_sets
Curated_gene_sets:murakami_u...2	SET	14	0.088917	0.0024083	0.21379	0.33874	murakami_uv_response_1hr_up	Curated_gene_sets
Curated_gene_sets:blum_respo...1	SET	324	0.018665	0.0024122	0.044906	0.33884	blum_response_to_salirasib_dn	Curated_gene_sets
Curated_gene_sets:reactome_s...132	SET	47	0.046129	0.0022872	0.11101	0.33887	reactome_sumoylation_of_rna_binding_proteins	Curated_gene_sets
Curated_gene_sets:biocarta_m...17	SET	21	0.070527	0.0023391	0.17015	0.33926	biocarta_mtor_pathway	Curated_gene_sets
Curated_gene_sets:baus_tff2_...1	SET	11	0.099739	0.0023948	0.24118	0.3396	baus_tff2_targets_dn	Curated_gene_sets
Curated_gene_sets:mizukami_h...1	SET	6	0.14848	0.0026334	0.35933	0.33972	mizukami_hypoxia_dn	Curated_gene_sets
Curated_gene_sets:reactome_d...67	SET	36	0.056595	0.0024566	0.13708	0.33985	reactome_dna_damage_recognition_in_gg_ner	Curated_gene_sets
Curated_gene_sets:valk_aml_c...1	SET	27	0.068069	0.0025595	0.1652	0.34016	valk_aml_cluster_1	Curated_gene_sets
Curated_gene_sets:reactome_t...103	SET	8	0.10794	0.0022104	0.26263	0.34054	reactome_transport_of_nucleotide_sugars	Curated_gene_sets
Curated_gene_sets:reactome_d...78	SET	20	0.087479	0.0028315	0.21303	0.34067	reactome_dopamine_neurotransmitter_release_cycle	Curated_gene_sets
Curated_gene_sets:berenjeno_...4	SET	28	0.068758	0.0026327	0.16745	0.34068	berenjeno_transformed_by_rhoa_forever_dn	Curated_gene_sets
Curated_gene_sets:yang_breas...4	SET	46	0.05514	0.0027049	0.13437	0.34078	yang_breast_cancer_esr1_laser_dn	Curated_gene_sets
Curated_gene_sets:reactome_m...3	SET	39	0.055834	0.0025224	0.13614	0.34086	reactome_map2k_and_mapk_activation	Curated_gene_sets
Curated_gene_sets:bertucci_m...1	SET	168	0.028769	0.0026883	0.07015	0.34087	bertucci_medullary_vs_ductal_breast_cancer_dn	Curated_gene_sets
Curated_gene_sets:reactome_n...36	SET	6	0.13679	0.0024259	0.33364	0.34091	reactome_neurofascin_interactions	Curated_gene_sets
Curated_gene_sets:kannan_tp5...2	SET	56	0.041735	0.0022583	0.10187	0.34103	kannan_tp53_targets_up	Curated_gene_sets
Curated_gene_sets:reactome_s...96	SET	20	0.075265	0.0024362	0.18376	0.34106	reactome_signalling_to_ras	Curated_gene_sets
Curated_gene_sets:biocarta_i...7	SET	18	0.084406	0.002592	0.2061	0.34108	biocarta_il12_pathway	Curated_gene_sets
Curated_gene_sets:fridman_se...2	SET	77	0.041569	0.0026361	0.10171	0.34138	fridman_senescence_up	Curated_gene_sets
Curated_gene_sets:reactome_g...25	SET	33	0.054681	0.0022727	0.13398	0.34159	reactome_gamma_carboxylation_hypusine_formation_and_arylsulfatase_activation	Curated_gene_sets
Curated_gene_sets:traynor_re...1	SET	14	0.098352	0.0026639	0.24111	0.34167	traynor_rett_syndrom_dn	Curated_gene_sets
Curated_gene_sets:ngo_malign...	SET	14	0.076419	0.0020698	0.18748	0.34178	ngo_malignant_glioma_1p_loh	Curated_gene_sets
Curated_gene_sets:biocarta_p...8	SET	13	0.084777	0.0022127	0.20836	0.34205	biocarta_pcaf_pathway	Curated_gene_sets
Curated_gene_sets:browne_hcm...16	SET	139	0.028857	0.0024547	0.070973	0.34216	browne_hcmv_infection_24hr_up	Curated_gene_sets
Curated_gene_sets:reactome_c...103	SET	53	0.044464	0.0023408	0.10937	0.34218	reactome_cross_presentation_of_soluble_exogenous_antigens_endosomes	Curated_gene_sets
Curated_gene_sets:grabarczyk...1	SET	57	0.048712	0.0026592	0.11986	0.34223	grabarczyk_bcl11b_targets_dn	Curated_gene_sets
Curated_gene_sets:reactome_r...58	SET	57	0.042838	0.0023385	0.10551	0.34237	reactome_regulation_of_runx3_expression_and_activity	Curated_gene_sets
Curated_gene_sets:ho_liver_c...	SET	12	0.10454	0.0026215	0.25752	0.3424	ho_liver_cancer_vascular_invasion	Curated_gene_sets
Curated_gene_sets:li_wilms_t...5	SET	178	0.027096	0.0026056	0.06695	0.34284	li_wilms_tumor_vs_fetal_kidney_1_up	Curated_gene_sets
Curated_gene_sets:rizki_tumo...4	SET	198	0.023894	0.0024221	0.05912	0.34305	rizki_tumor_invasiveness_3d_up	Curated_gene_sets
Curated_gene_sets:issaeva_ml...	SET	55	0.05038	0.0027017	0.12469	0.34309	issaeva_mll2_targets	Curated_gene_sets
Curated_gene_sets:pid_bcr_5p...	SET	60	0.044468	0.0024904	0.11011	0.34317	pid_bcr_5pathway	Curated_gene_sets
Curated_gene_sets:chiang_liv...1	SET	159	0.028382	0.0025807	0.070348	0.34331	chiang_liver_cancer_subclass_ctnnb1_dn	Curated_gene_sets
Curated_gene_sets:aujla_il22...	SET	10	0.10441	0.0023903	0.25936	0.34364	aujla_il22_and_il17a_signaling	Curated_gene_sets
Curated_gene_sets:reactome_s...5	SET	12	0.1025	0.0025705	0.25549	0.34414	reactome_scavenging_of_heme_from_plasma	Curated_gene_sets
Curated_gene_sets:reactome_c...79	SET	48	0.044993	0.0022545	0.11222	0.34424	reactome_complex_i_biogenesis	Curated_gene_sets
Curated_gene_sets:bosco_alle...	SET	141	0.030456	0.0026091	0.076115	0.34453	bosco_allergen_induced_th2_associated_module	Curated_gene_sets
Curated_gene_sets:reactome_c...85	SET	19	0.066612	0.0021015	0.16678	0.3448	reactome_conversion_from_apc_c	Curated_gene_sets
Curated_gene_sets:reactome_n...18	SET	10	0.1039	0.0023785	0.26031	0.3449	reactome_negative_regulation_of_activity_of_tfap2_ap_2_family_transcription_factors	Curated_gene_sets
Curated_gene_sets:reactome_m...1	SET	366	0.016852	0.0023121	0.04226	0.34504	reactome_m_phase	Curated_gene_sets
Curated_gene_sets:lian_lipa_...1	SET	57	0.047547	0.0025956	0.11944	0.34528	lian_lipa_targets_3m	Curated_gene_sets
Curated_gene_sets:valk_aml_c...6	SET	29	0.066892	0.0026066	0.1682	0.34543	valk_aml_cluster_15	Curated_gene_sets
Curated_gene_sets:pid_il2_1p...	SET	54	0.047807	0.0025404	0.12032	0.34557	pid_il2_1pathway	Curated_gene_sets
Curated_gene_sets:ivanova_he...8	SET	21	0.077879	0.0025829	0.19618	0.34569	ivanova_hematopoiesis_stem_cell_short_term	Curated_gene_sets
Curated_gene_sets:wood_ebv_e...1	SET	45	0.04908	0.0023814	0.12394	0.34605	wood_ebv_ebna1_targets_dn	Curated_gene_sets
Curated_gene_sets:ehlers_ane...2	SET	40	0.048822	0.0022336	0.12354	0.34636	ehlers_aneuploidy_up	Curated_gene_sets
Curated_gene_sets:reactome_c...90	SET	101	0.031631	0.0022959	0.080217	0.34667	reactome_copi_mediated_anterograde_transport	Curated_gene_sets
Curated_gene_sets:seki_infla...2	SET	73	0.04068	0.0025121	0.10317	0.34668	seki_inflammatory_response_lps_up	Curated_gene_sets
Curated_gene_sets:reactome_n...56	SET	5	0.19264	0.0031189	0.48906	0.34683	reactome_nostrin_mediated_enos_trafficking	Curated_gene_sets
Curated_gene_sets:wu_alzheim...1	SET	17	0.083977	0.0025062	0.21374	0.3472	wu_alzheimer_disease_dn	Curated_gene_sets
Curated_gene_sets:biocarta_r...1	SET	12	0.079926	0.0020043	0.20369	0.34739	biocarta_rab_pathway	Curated_gene_sets
Curated_gene_sets:reactome_n...1	SET	15	0.096146	0.0026954	0.24516	0.34747	reactome_n_glycan_antennae_elongation	Curated_gene_sets
Curated_gene_sets:reactome_n...34	SET	52	0.04857	0.0025328	0.12398	0.34762	reactome_neurexins_and_neuroligins	Curated_gene_sets
Curated_gene_sets:turjanski_...5	SET	7	0.12167	0.0023306	0.31116	0.3479	turjanski_mapk8_and_mapk9_targets	Curated_gene_sets
Curated_gene_sets:diaz_chron...2	SET	1337	0.0090213	0.0023034	0.023074	0.34791	diaz_chronic_meylogenous_leukemia_up	Curated_gene_sets
Curated_gene_sets:biocarta_e...6	SET	11	0.11339	0.0027226	0.29045	0.34812	biocarta_egfr_smrte_pathway	Curated_gene_sets
Curated_gene_sets:marson_bou...2	SET	947	0.0111	0.0024113	0.028481	0.34837	marson_bound_by_foxp3_stimulated	Curated_gene_sets
Curated_gene_sets:yang_breas...6	SET	35	0.062732	0.002685	0.16097	0.34838	yang_breast_cancer_esr1_up	Curated_gene_sets
Curated_gene_sets:reactome_c...27	SET	64	0.048296	0.0027932	0.12411	0.34859	reactome_cell_cell_junction_organization	Curated_gene_sets
Curated_gene_sets:reactome_g...19	SET	52	0.048599	0.0025343	0.12501	0.34873	reactome_g_protein_mediated_events	Curated_gene_sets
Curated_gene_sets:reactome_h...36	SET	17	0.069521	0.0020748	0.1792	0.34903	reactome_hyaluronan_metabolism	Curated_gene_sets
Curated_gene_sets:smid_breas...17	SET	37	0.053578	0.0023577	0.13824	0.34916	smid_breast_cancer_relapse_in_lung_dn	Curated_gene_sets
Curated_gene_sets:piontek_pk...2	SET	35	0.052996	0.0022683	0.13715	0.3496	piontek_pkd1_targets_up	Curated_gene_sets
Curated_gene_sets:reactome_a...27	SET	30	0.066233	0.0026249	0.17181	0.34993	reactome_activation_of_bh3_only_proteins	Curated_gene_sets
Curated_gene_sets:pid_angiop...	SET	47	0.048178	0.0023888	0.12571	0.35078	pid_angiopoietin_receptor_pathway	Curated_gene_sets
Curated_gene_sets:pid_integr...3	SET	40	0.059783	0.0027351	0.15607	0.35084	pid_integrin3_pathway	Curated_gene_sets
Curated_gene_sets:spielman_l...1	SET	19	0.08763	0.0027646	0.22888	0.35091	spielman_lymphoblast_european_vs_asian_2fc_dn	Curated_gene_sets
Curated_gene_sets:honma_doce...	SET	35	0.056519	0.0024191	0.1477	0.35099	honma_docetaxel_resistance	Curated_gene_sets
Curated_gene_sets:reactome_s...156	SET	25	0.06247	0.0022604	0.16369	0.35137	reactome_synthesis_of_ip3_and_ip4_in_the_cytosol	Curated_gene_sets
Curated_gene_sets:georges_ce...	SET	61	0.040278	0.0022744	0.10572	0.35161	georges_cell_cycle_mir192_targets	Curated_gene_sets
Curated_gene_sets:roeth_tert...1	SET	9	0.1042	0.0022632	0.27407	0.3519	roeth_tert_targets_dn	Curated_gene_sets
Curated_gene_sets:reactome_m...39	SET	96	0.032015	0.0022658	0.084409	0.35224	reactome_metabolism_of_nucleotides	Curated_gene_sets
Curated_gene_sets:stark_pref...2	SET	186	0.023866	0.0023455	0.062969	0.35234	stark_prefrontal_cortex_22q11_deletion_up	Curated_gene_sets
Curated_gene_sets:reactome_a...20	SET	8	0.10805	0.0022126	0.28523	0.35241	reactome_activated_ntrk3_signals_through_ras	Curated_gene_sets
Curated_gene_sets:reactome_e...28	SET	15	0.082304	0.0023074	0.2179	0.35282	reactome_erbb2_regulates_cell_motility	Curated_gene_sets
Curated_gene_sets:reactome_m...95	SET	9	0.11375	0.0024705	0.30125	0.35287	reactome_myoclonic_epilepsy_of_lafora	Curated_gene_sets
Curated_gene_sets:su_placenta	SET	24	0.071814	0.002546	0.19025	0.35291	su_placenta	Curated_gene_sets
Curated_gene_sets:midorikawa...	SET	52	0.062039	0.0032352	0.16439	0.35294	midorikawa_amplified_in_liver_cancer	Curated_gene_sets
Curated_gene_sets:wierenga_s...2	SET	119	0.030202	0.0023783	0.080086	0.35304	wierenga_stat5a_targets_group1	Curated_gene_sets
Curated_gene_sets:martinez_r...5	SET	48	0.04966	0.0024883	0.13172	0.35309	martinez_response_to_trabectedin	Curated_gene_sets
Curated_gene_sets:schuetz_br...2	SET	335	0.018895	0.0024822	0.050182	0.35327	schuetz_breast_cancer_ductal_invasive_up	Curated_gene_sets
Curated_gene_sets:smid_breas...14	SET	35	0.056575	0.0024215	0.1503	0.35331	smid_breast_cancer_relapse_in_brain_up	Curated_gene_sets
Curated_gene_sets:tomlins_pr...1	SET	39	0.051713	0.0023362	0.13795	0.35388	tomlins_prostate_cancer_dn	Curated_gene_sets
Curated_gene_sets:reactome_a...72	SET	6	0.1461	0.0025911	0.38977	0.35389	reactome_alpha_oxidation_of_phytanate	Curated_gene_sets
Curated_gene_sets:reactome_e...4	SET	14	0.078414	0.0021238	0.20937	0.35401	reactome_early_phase_of_hiv_life_cycle	Curated_gene_sets
Curated_gene_sets:reactome_s...151	SET	6	0.12318	0.0021846	0.32989	0.35443	reactome_synthesis_of_dolichyl_phosphate	Curated_gene_sets
Curated_gene_sets:biocarta_e...9	SET	24	0.061368	0.0021757	0.16436	0.35444	biocarta_eif4_pathway	Curated_gene_sets
Curated_gene_sets:der_ifn_al...2	SET	75	0.035601	0.0022283	0.09564	0.35486	der_ifn_alpha_response_up	Curated_gene_sets
Curated_gene_sets:gerhold_re...1	SET	13	0.10142	0.002647	0.27314	0.35521	gerhold_response_to_tzd_dn	Curated_gene_sets
Curated_gene_sets:biocarta_a...5	SET	11	0.097015	0.0023293	0.2613	0.35522	biocarta_agpcr_pathway	Curated_gene_sets
Curated_gene_sets:reactome_m...72	SET	149	0.02348	0.0020674	0.063277	0.35529	reactome_mitotic_g1_g1_s_phases	Curated_gene_sets
Curated_gene_sets:tian_tnf_s...1	SET	21	0.071856	0.0023832	0.19366	0.3553	tian_tnf_signaling_not_via_nfkb	Curated_gene_sets
Curated_gene_sets:elvidge_hi...2	SET	39	0.048032	0.0021699	0.1296	0.35546	elvidge_hif1a_and_hif2a_targets_up	Curated_gene_sets
Curated_gene_sets:lui_thyroi...1	SET	49	0.047093	0.0023841	0.12723	0.35564	lui_thyroid_cancer_cluster_1	Curated_gene_sets
Curated_gene_sets:biocarta_h...8	SET	14	0.074508	0.0020181	0.20145	0.35574	biocarta_hsp27_pathway	Curated_gene_sets
Curated_gene_sets:biocarta_m...4	SET	18	0.075819	0.0023283	0.20501	0.35576	biocarta_mcalpain_pathway	Curated_gene_sets
Curated_gene_sets:galluzzi_p...1	SET	41	0.048814	0.002261	0.13219	0.35596	galluzzi_permeabilize_mitochondria	Curated_gene_sets
Curated_gene_sets:fujiwara_p...4	SET	8	0.10002	0.0020481	0.27085	0.35597	fujiwara_park2_in_liver_cancer_up	Curated_gene_sets
Curated_gene_sets:han_satb1_...2	SET	401	0.016476	0.0023639	0.044647	0.35606	han_satb1_targets_up	Curated_gene_sets
Curated_gene_sets:choi_atl_s...	SET	44	0.04495	0.0021566	0.12225	0.35655	choi_atl_stage_predictor	Curated_gene_sets
Curated_gene_sets:biocarta_p...27	SET	11	0.074322	0.0017845	0.20223	0.35662	biocarta_ptc1_pathway	Curated_gene_sets
Curated_gene_sets:dazard_res...3	SET	114	0.030272	0.0023336	0.082483	0.35681	dazard_response_to_uv_scc_dn	Curated_gene_sets
Curated_gene_sets:reactome_a...32	SET	17	0.068916	0.0020567	0.18805	0.357	reactome_activation_of_irf3_irf7_mediated_by_tbk1_ikk_epsilon	Curated_gene_sets
Curated_gene_sets:reactome_f...43	SET	8	0.13384	0.0027407	0.36539	0.35708	reactome_formyl_peptide_receptors_bind_formyl_peptides_and_many_other_ligands	Curated_gene_sets
Curated_gene_sets:hummerich_...2	SET	13	0.083606	0.0021822	0.22845	0.35719	hummerich_benign_skin_tumor_up	Curated_gene_sets
Curated_gene_sets:reactome_e...6	SET	26	0.054272	0.0020026	0.14851	0.35739	reactome_effects_of_pip2_hydrolysis	Curated_gene_sets
Curated_gene_sets:terao_aox4...3	SET	23	0.066134	0.0022953	0.18143	0.35774	terao_aox4_targets_skin_dn	Curated_gene_sets
Curated_gene_sets:sharma_pil...1	SET	7	0.12836	0.0024587	0.35308	0.35811	sharma_pilocytic_astrocytoma_location_dn	Curated_gene_sets
Curated_gene_sets:pid_arf6_t...	SET	48	0.048553	0.0024329	0.1337	0.35825	pid_arf6_trafficking_pathway	Curated_gene_sets
Curated_gene_sets:mullighan_...2	SET	371	0.015846	0.0021886	0.043741	0.35858	mullighan_mll_signature_1_up	Curated_gene_sets
Curated_gene_sets:molenaar_t...1	SET	53	0.040661	0.0021406	0.1123	0.35865	molenaar_targets_of_ccnd1_and_cdk4_dn	Curated_gene_sets
Curated_gene_sets:bidus_meta...2	SET	195	0.020373	0.0020496	0.056281	0.35868	bidus_metastasis_up	Curated_gene_sets
Curated_gene_sets:reactome_s...83	SET	413	0.015644	0.0022772	0.043229	0.35872	reactome_signaling_by_rho_gtpases	Curated_gene_sets
Curated_gene_sets:nikolsky_b...4	SET	15	0.12626	0.0035396	0.34924	0.35886	nikolsky_breast_cancer_12q24_amplicon	Curated_gene_sets
Curated_gene_sets:reactome_t...69	SET	77	0.029734	0.0018856	0.082664	0.35954	reactome_transcription_coupled_nucleotide_excision_repair_tc_ner	Curated_gene_sets
Curated_gene_sets:stein_esrr...3	SET	40	0.048198	0.0022051	0.13436	0.3599	stein_esrra_targets_responsive_to_estrogen_dn	Curated_gene_sets
Curated_gene_sets:gal_leukem...1	SET	225	0.019813	0.0021393	0.055259	0.35997	gal_leukemic_stem_cell_dn	Curated_gene_sets
Curated_gene_sets:reactome_p...4	SET	90	0.033693	0.0023092	0.094043	0.36007	reactome_p75_ntr_receptor_mediated_signalling	Curated_gene_sets
Curated_gene_sets:kegg_renin...	SET	16	0.082271	0.002382	0.22984	0.36019	kegg_renin_angiotensin_system	Curated_gene_sets
Curated_gene_sets:lindgren_b...9	SET	115	0.02888	0.0022359	0.080677	0.36019	lindgren_bladder_cancer_with_loh_in_chr9q	Curated_gene_sets
Curated_gene_sets:rickman_tu...2	SET	120	0.026956	0.0021316	0.07534	0.36025	rickman_tumor_differentiated_moderately_vs_poorly_up	Curated_gene_sets
Curated_gene_sets:reactome_a...28	SET	7	0.1142	0.0021876	0.32032	0.36072	reactome_activation_of_c3_and_c5	Curated_gene_sets
Curated_gene_sets:zhan_multi...2	SET	84	0.031979	0.0021178	0.089827	0.36092	zhan_multiple_myeloma_cd1_and_cd2_up	Curated_gene_sets
Curated_gene_sets:krishnan_f...2	SET	8	0.10064	0.0020608	0.28331	0.36122	krishnan_furin_targets_up	Curated_gene_sets
Curated_gene_sets:reactome_c...36	SET	99	0.027166	0.0019523	0.07648	0.36122	reactome_cellular_response_to_heat_stress	Curated_gene_sets
Curated_gene_sets:casorelli_...1	SET	630	0.011507	0.0020566	0.032433	0.36138	casorelli_acute_promyelocytic_leukemia_dn	Curated_gene_sets
Curated_gene_sets:wamunyokol...3	SET	182	0.023161	0.0022518	0.065373	0.36157	wamunyokoli_ovarian_cancer_lmp_dn	Curated_gene_sets
Curated_gene_sets:reactome_o...19	SET	18	0.077772	0.0023883	0.21965	0.36164	reactome_other_semaphorin_interactions	Curated_gene_sets
Curated_gene_sets:reactome_p...82	SET	28	0.047743	0.0018281	0.13492	0.36172	reactome_prefoldin_mediated_transfer_of_substrate_to_cct_tric	Curated_gene_sets
Curated_gene_sets:hahtola_my...2	SET	60	0.040967	0.0022943	0.1159	0.36187	hahtola_mycosis_fungoides_cd4_up	Curated_gene_sets
Curated_gene_sets:gross_hypo...4	SET	43	0.046476	0.0022044	0.13159	0.36198	gross_hypoxia_via_elk3_only_dn	Curated_gene_sets
Curated_gene_sets:reactome_m...37	SET	15	0.08322	0.0023331	0.23571	0.36202	reactome_metabolism_of_nitric_oxide	Curated_gene_sets
Curated_gene_sets:pid_lpa4_p...	SET	14	0.08825	0.0023903	0.24999	0.36204	pid_lpa4_pathway	Curated_gene_sets
Curated_gene_sets:pid_ret_pa...	SET	39	0.049352	0.0022295	0.13987	0.36211	pid_ret_pathway	Curated_gene_sets
Curated_gene_sets:chicas_rb1...4	SET	532	0.012893	0.0021231	0.036619	0.3624	chicas_rb1_targets_senescent	Curated_gene_sets
Curated_gene_sets:reactome_c...30	SET	508	0.01253	0.0020176	0.035671	0.3627	reactome_cell_cycle_mitotic	Curated_gene_sets
Curated_gene_sets:rodrigues_...2	SET	5	0.17549	0.0028412	0.50017	0.36285	rodrigues_dcc_targets_up	Curated_gene_sets
Curated_gene_sets:mori_large...2	SET	82	0.029973	0.0019612	0.085599	0.36311	mori_large_pre_bii_lymphocyte_up	Curated_gene_sets
Curated_gene_sets:reactome_d...56	SET	32	0.049235	0.0020151	0.14137	0.36382	reactome_diseases_of_carbohydrate_metabolism	Curated_gene_sets
Curated_gene_sets:valk_aml_c...7	SET	25	0.064567	0.0023362	0.18551	0.36391	valk_aml_cluster_16	Curated_gene_sets
Curated_gene_sets:kurokawa_l...2	SET	12	0.076705	0.0019235	0.22061	0.36404	kurokawa_liver_cancer_early_recurrence_up	Curated_gene_sets
Curated_gene_sets:bilanges_r...1	SET	35	0.045081	0.0019295	0.12967	0.36405	bilanges_rapamycin_sensitive_genes	Curated_gene_sets
Curated_gene_sets:kaposi_liv...2	SET	18	0.069282	0.0021275	0.1997	0.36433	kaposi_liver_cancer_met_up	Curated_gene_sets
Curated_gene_sets:demagalhae...2	SET	52	0.038849	0.0020259	0.11208	0.36444	demagalhaes_aging_up	Curated_gene_sets
Curated_gene_sets:maina_vhl_...2	SET	10	0.096605	0.0022116	0.2798	0.36495	maina_vhl_targets_up	Curated_gene_sets
Curated_gene_sets:reactome_t...92	SET	16	0.091412	0.0026467	0.26491	0.36502	reactome_translocation_of_zap_70_to_immunological_synapse	Curated_gene_sets
Curated_gene_sets:ueda_perif...	SET	169	0.02225	0.0020853	0.064619	0.3653	ueda_periferal_clock	Curated_gene_sets
Curated_gene_sets:reactome_m...74	SET	197	0.019349	0.0019564	0.056297	0.36554	reactome_mitotic_metaphase_and_anaphase	Curated_gene_sets
Curated_gene_sets:darwiche_s...4	SET	135	0.024807	0.0020798	0.07234	0.36583	darwiche_squamous_cell_carcinoma_up	Curated_gene_sets
Curated_gene_sets:reactome_c...108	SET	24	0.049631	0.0017596	0.14533	0.36637	reactome_cyclin_a_b1_b2_associated_events_during_g2_m_transition	Curated_gene_sets
Curated_gene_sets:reactome_s...81	SET	460	0.013703	0.0021025	0.040136	0.3664	reactome_signaling_by_receptor_tyrosine_kinases	Curated_gene_sets
Curated_gene_sets:reactome_i...27	SET	11	0.078694	0.0018895	0.23077	0.36655	reactome_interaction_with_cumulus_cells_and_the_zona_pellucida	Curated_gene_sets
Curated_gene_sets:kong_e2f1_...	SET	9	0.10031	0.0021786	0.2949	0.36688	kong_e2f1_targets	Curated_gene_sets
Curated_gene_sets:zwang_egf_...3	SET	58	0.03472	0.0019119	0.10223	0.36707	zwang_egf_persistently_dn	Curated_gene_sets
Curated_gene_sets:leonard_hy...	SET	42	0.042954	0.0020136	0.12658	0.36717	leonard_hypoxia	Curated_gene_sets
Curated_gene_sets:wierenga_s...3	SET	53	0.040696	0.0021424	0.12002	0.36728	wierenga_stat5a_targets_group2	Curated_gene_sets
Curated_gene_sets:farmer_bre...8	SET	19	0.084126	0.0026541	0.24813	0.36729	farmer_breast_cancer_cluster_5	Curated_gene_sets
Curated_gene_sets:roversi_gl...1	SET	54	0.04885	0.0025958	0.14424	0.36743	roversi_glioma_copy_number_dn	Curated_gene_sets
Curated_gene_sets:pyeon_hpv_...1	SET	8	0.11401	0.0023346	0.33684	0.36751	pyeon_hpv_positive_tumors_dn	Curated_gene_sets
Curated_gene_sets:reactome_p...87	SET	229	0.016573	0.0018051	0.04903	0.36768	reactome_processing_of_capped_intron_containing_pre_mrna	Curated_gene_sets
Curated_gene_sets:kegg_antig...	SET	81	0.038907	0.0025303	0.11544	0.36805	kegg_antigen_processing_and_presentation	Curated_gene_sets
Curated_gene_sets:wierenga_s...1	SET	179	0.021444	0.0020678	0.063629	0.36805	wierenga_stat5a_targets_dn	Curated_gene_sets
Curated_gene_sets:zhan_early...1	SET	41	0.045118	0.0020898	0.13421	0.36838	zhan_early_differentiation_genes_dn	Curated_gene_sets
Curated_gene_sets:reactome_g...39	SET	82	0.027469	0.0017974	0.08185	0.36859	reactome_global_genome_nucleotide_excision_repair_gg_ner	Curated_gene_sets
Curated_gene_sets:reactome_d...91	SET	96	0.02911	0.0020602	0.087481	0.36966	reactome_downstream_tcr_signaling	Curated_gene_sets
Curated_gene_sets:hofmann_my...3	SET	25	0.050598	0.0018308	0.15206	0.36966	hofmann_myelodysplastic_syndrom_low_risk_dn	Curated_gene_sets
Curated_gene_sets:wang_tumor...1	SET	197	0.019437	0.0019653	0.058572	0.37	wang_tumor_invasiveness_dn	Curated_gene_sets
Curated_gene_sets:rashi_resp...2	SET	115	0.027014	0.0020915	0.081623	0.37034	rashi_response_to_ionizing_radiation_2	Curated_gene_sets
Curated_gene_sets:biocarta_s...1	SET	7	0.096477	0.0018481	0.29165	0.3704	biocarta_s1p_pathway	Curated_gene_sets
Curated_gene_sets:gho_atf5_t...2	SET	12	0.085737	0.00215	0.25934	0.37048	gho_atf5_targets_up	Curated_gene_sets
Curated_gene_sets:hofmann_my...6	SET	19	0.05474	0.001727	0.1658	0.37064	hofmann_myelodysplastic_syndrom_risk_up	Curated_gene_sets
Curated_gene_sets:biocarta_i...5	SET	23	0.060579	0.0021026	0.18382	0.37087	biocarta_igf1r_pathway	Curated_gene_sets
Curated_gene_sets:reactome_g...8	SET	5	0.11597	0.0018775	0.35197	0.3709	reactome_g2_phase	Curated_gene_sets
Curated_gene_sets:reactome_a...88	SET	23	0.049892	0.0017316	0.15147	0.37094	reactome_apc_c	Curated_gene_sets
Curated_gene_sets:reactome_u...2	SET	8	0.085212	0.0017449	0.2589	0.37103	reactome_ubiquinol_biosynthesis	Curated_gene_sets
Curated_gene_sets:browne_hcm...28	SET	96	0.028853	0.002042	0.087698	0.37108	browne_hcmv_infection_8hr_up	Curated_gene_sets
Curated_gene_sets:reactome_t...9	SET	66	0.031803	0.0018677	0.096834	0.37129	reactome_telomere_maintenance	Curated_gene_sets
Curated_gene_sets:reactome_t...101	SET	78	0.026511	0.001692	0.080872	0.37153	reactome_transport_of_mature_transcript_to_cytoplasm	Curated_gene_sets
Curated_gene_sets:reactome_r...47	SET	88	0.027425	0.0018587	0.083688	0.37157	reactome_regulation_of_mitotic_cell_cycle	Curated_gene_sets
Curated_gene_sets:gentile_uv...1	SET	280	0.016535	0.0019888	0.050592	0.3719	gentile_uv_high_dose_dn	Curated_gene_sets
Curated_gene_sets:reactome_n...71	SET	23	0.052291	0.0018149	0.16029	0.37213	reactome_nuclear_events_kinase_and_transcription_factor_activation	Curated_gene_sets
[truncated: 13,488 more rows]

## Sheet: Table S7
Table S7: S-LDSC annotation categories enriched in ALS GWAS
Category	Enrichment	Enrichment SE	Enrichment P-Value	FDR adjusted P-value
Coding_UCSC.extend.500.bedL2_0	9.16	3.38	0.00435	0.04
H3K9ac_Trynka.extend.500.bedL2_0	4.68	1.32	0.00148	0.02
SuperEnhancer_Hnisz.extend.500.bedL2_0	3.94	0.99	0.000222	0.01
H3K4me1_Trynka.bedL2_0	3.8	1.06	0.0056	0.04
SuperEnhancer_Hnisz.bedL2_0	3.74	1.07	0.00412	0.04
Intron_UCSC.extend.500.bedL2_0	2.27	0.46	0.000107	0.01
Repressed_Hoffman.extend.500.bedL2_0	0.27	0.27	0.00149	0.02

## Sheet: Table S8
Table S8: S-LDSC cell-type categories enriched in ALS GWAS
Cell-Type name	Tissues Category	-logPval
Muscle Skeletal	Musculoskeletal/Connective	4.68
Brain Cerebellar Hemisphere	CNS	4.65
Hypothalamus	CNS	4.64
Keratinocytes	Other	4.59
Brain Cerebellum	CNS	4.36
Diencephalon	CNS	4.17
Brain Visual Cortex	CNS	3.86
Brain Stem	CNS	3.83
Monocytes	Blood/Immune	3.67

## Sheet: Table S9
Table S9: GCTA-COJO analyses
Chr	SNP	bp	refA	freq	b	se	p	n	freq_geno	bJ	bJ_se	pJ	analysis
5	rs10463311	150410835	T	0.7441	-0.0854	0.0156	4.39098e-08	86522.2	0.764157	-0.0854	0.0156026	4.41375e-08	default
5	rs543193881	8164217	T	0.0158	0.5081	0.1157	1.12556e-05	19248.8	0.0188837	0.5081	0.115755	1.1364e-05	top 10 independent SNPs
5	rs149002177	27140874	A	0.9874	-0.4953	0.1169	2.26572e-05	23573.2	0.988892	-0.4953	0.116942	2.28113e-05	top 10 independent SNPs
5	rs17291699	41726855	T	0.9412	-0.1232	0.0295	2.96327e-05	83259.7	0.948458	-0.1232	0.0295029	2.96864e-05	top 10 independent SNPs
5	rs112913348	107889888	T	0.0666	-0.1277	0.0282	5.94408e-06	81110.9	0.0663342	-0.126362	0.0282052	7.46103e-06	top 10 independent SNPs
5	rs114598694	110158081	A	0.9849	-0.2899	0.0679	1.95899e-05	58477.3	0.987764	-0.286478	0.0679143	2.46233e-05	top 10 independent SNPs
5	rs10463311	150410835	T	0.7441	-0.0854	0.0156	4.39098e-08	86522.2	0.764157	-0.0869932	0.0156061	2.48523e-08	top 10 independent SNPs
5	rs9324680	150520155	A	0.9076	-0.1685	0.0358	2.51754e-06	37294.5	0.904672	-0.172727	0.0358182	1.41897e-06	top 10 independent SNPs
5	rs4242226	167181730	T	0.1485	0.1237	0.0296	2.92724e-05	36185.3	0.140583	0.123063	0.029607	3.23073e-05	top 10 independent SNPs
5	rs538622	172347679	A	0.6038	0.0693	0.0139	6.17661e-07	86749.5	0.585623	0.0692037	0.0139019	6.42466e-07	top 10 independent SNPs
5	rs1506726	173254352	T	0.0172	0.2232	0.0532	2.72284e-05	83814.8	0.018293	0.221987	0.0532058	3.01635e-05	top 10 independent SNPs
5	rs10463311	150410835	T	0.7441	-0.0854	0.0156	4.39098e-08	86522.2	0.764157	-0.0854	0.0156026	4.41375e-08	joint analysis
5	rs10463311	150410835	T	0.7441	-0.0854	0.0156	4.39098e-08	86522.2	0.764157	-0.0869932	0.0156061	2.48523e-08	joint analysis
5	rs12518386	150438085	A	0.24	0.0786	0.0159	7.67772e-07	86854.6	0.252192	0.0489104	0.0159021	0.00210002	Conditional on rs10463311

[truncated: 15 more sheets: Table S10, Table S11, Table S12, Table S13, Table S14, Table S15, Table S16, TableS17, Table S18, Table S19, Table S20, Table S21, Table S22, Table S23, Table S24]
